# Supplementary material for: Psychophysiological responses to manual lifting of unknown loads
Source: PLoS One. 2021 Feb 26;16(2):e0247442. doi: 10.1371/journal.pone.0247442 (PMC7909684; doi:10.1371/journal.pone.0247442)
Supplement: S1 Data — (ZIP) [file pone.0247442.s001.zip]

Archive with 10 entries (10 files):
- HRV_Low_Frequency_SPSS_Output.xlsx
- HRV_Low_High_Frequency_Ratio_SPSS_Output.xlsx
- HRV_mHR_SPSS_Output.xlsx
- HRV_mRR_SPSS_Output.xlsx
- HRV_VLF_SPSS_Output.xlsx
- LF_HF_NORMILITY.xlsx
- LF_NORMILITY.xlsx
- MHR_NORMILITY.xlsx
- MRR_NORMILITY.xlsx
- VLF_NORMILITY.xlsx
