# Supplementary material for: Psychophysiological responses to manual lifting of unknown loads
Source: PLoS One. 2021 Feb 26;16(2):e0247442. doi: 10.1371/journal.pone.0247442 (PMC7909684; doi:10.1371/journal.pone.0247442)
Supplement: S1 Data — (ZIP) [file pone.0247442.s001.zip › HRV_Low_Frequency_SPSS_Output.xlsx]

## Sheet: Sheet1
GLM KN1 KN5 KN15 UNKN1 UNKN5 UNKN15
/WSFACTOR=Knoledge 2 Polynomial load 3 Polynomial
/METHOD=SSTYPE(3)
/PLOT=PROFILE(load*Knoledge)
/EMMEANS=TABLES(OVERALL)
/EMMEANS=TABLES(Knoledge) COMPARE ADJ(LSD)
/EMMEANS=TABLES(load) COMPARE ADJ(LSD)
/EMMEANS=TABLES(Knoledge*load)
/PRINT=DESCRIPTIVE ETASQ OPOWER
/CRITERIA=ALPHA(.05)
/WSDESIGN=Knoledge load Knoledge*load.
General Linear Model
Notes
Output Created		01-JUN-2018 05:03:18
Comments
Input	Active Dataset	DataSet0
	Filter	<none>
	Weight	<none>
	Split File	<none>
	N of Rows in Working Data File	10
Missing Value Handling	Definition of Missing	User-defined missing values are treated as missing.
	Cases Used	Statistics are based on all cases with valid data for all variables in the model.
Syntax		GLM KN1 KN5 KN15 UNKN1 UNKN5 UNKN15 /WSFACTOR=Knoledge 2 Polynomial load 3 Polynomial /METHOD=SSTYPE(3) /PLOT=PROFILE(load*Knoledge) /EMMEANS=TABLES(OVERALL) /EMMEANS=TABLES(Knoledge) COMPARE ADJ(LSD) /EMMEANS=TABLES(load) COMPARE ADJ(LSD) /EMMEANS=TABLES(Knoledge*load) /PRINT=DESCRIPTIVE ETASQ OPOWER /CRITERIA=ALPHA(.05) /WSDESIGN=Knoledge load Knoledge*load.
Resources	Processor Time	00:00:00.22
	Elapsed Time	00:00:00.21
Within-Subjects Factors
Measure:	MEASURE_1
Knoledge		Dependent Variable
1	1	KN1
	2	KN5
	3	KN15
2	1	UNKN1
	2	UNKN5
	3	UNKN15
Descriptive Statistics
	Mean	Std. Deviation	N
KN1	43.71	11.2652	10
KN5	33.19	16.3035	10
KN15	27.01	12.4256	10
UNKN1	30.27	12.1401	10
UNKN5	27.71	10.2491	10
UNKN15	22.74	14.9269	10
Multivariate Testsa
Effect		Value	F	Hypothesis df	Error df	Sig.	Partial Eta Squared	Noncent. Parameter	Observed Powerc
Knoledge	Pillai's Trace	0.448296	7.313b	1	9	0.0242236	0.448296	7.31309	0.673476
	Wilks' Lambda	0.551704	7.313b	1	9	0.0242236	0.448296	7.31309	0.673476
	Hotelling's Trace	0.812566	7.313b	1	9	0.0242236	0.448296	7.31309	0.673476
	Roy's Largest Root	0.812566	7.313b	1	9	0.0242236	0.448296	7.31309	0.673476
load	Pillai's Trace	0.569332	5.288b	2	8	0.0344009	0.569332	10.5758	0.665533
	Wilks' Lambda	0.430668	5.288b	2	8	0.0344009	0.569332	10.5758	0.665533
	Hotelling's Trace	1.32198	5.288b	2	8	0.0344009	0.569332	10.5758	0.665533
	Roy's Largest Root	1.32198	5.288b	2	8	0.0344009	0.569332	10.5758	0.665533
Knoledge * load	Pillai's Trace	0.15752	.748b	2	8	0.503776	0.15752	1.49578	0.136502
	Wilks' Lambda	0.84248	.748b	2	8	0.503776	0.15752	1.49578	0.136502
	Hotelling's Trace	0.186972	.748b	2	8	0.503776	0.15752	1.49578	0.136502
	Roy's Largest Root	0.186972	.748b	2	8	0.503776	0.15752	1.49578	0.136502
a. Design: Intercept Within Subjects Design: Knoledge + load + Knoledge * load
b. Exact statistic
c. Computed using alpha = .05
Mauchly's Test of Sphericitya
Measure:	MEASURE_1
Within Subjects Effect	Mauchly's W	Approx. Chi-Square	df	Sig.	Epsilonb
					Greenhouse-Geisser	Huynh-Feldt	Lower-bound
Knoledge	1	0	0		1	1	1
load	0.885723	0.970812	2	0.615447	0.897443	1	0.5
Knoledge * load	0.882776	0.997472	2	0.607298	0.895075	1	0.5
Tests the null hypothesis that the error covariance matrix of the orthonormalized transformed dependent variables is proportional to an identity matrix.
a. Design: Intercept Within Subjects Design: Knoledge + load + Knoledge * load
b. May be used to adjust the degrees of freedom for the averaged tests of significance. Corrected tests are displayed in the Tests of Within-Subjects Effects table.
Tests of Within-Subjects Effects
Measure:	MEASURE_1
Source		Type III Sum of Squares	df	Mean Square	F	Sig.	Partial Eta Squared	Noncent. Parameter	Observed Powera
Knoledge	Sphericity Assumed	896.294	1	896.294	7.31309	0.0242236	0.448296	7.31309	0.673476
	Greenhouse-Geisser	896.294	1	896.294	7.31309	0.0242236	0.448296	7.31309	0.673476
	Huynh-Feldt	896.294	1	896.294	7.31309	0.0242236	0.448296	7.31309	0.673476
	Lower-bound	896.294	1	896.294	7.31309	0.0242236	0.448296	7.31309	0.673476
Error(Knoledge)	Sphericity Assumed	1103.04	9	122.56
	Greenhouse-Geisser	1103.04	9	122.56
	Huynh-Feldt	1103.04	9	122.56
	Lower-bound	1103.04	9	122.56
load	Sphericity Assumed	1470.84	2	735.418	5.85318	0.0110105	0.394069	11.7064	0.809721
	Greenhouse-Geisser	1470.84	1.79489	819.46	5.85318	0.0142027	0.394069	10.5058	0.774512
	Huynh-Feldt	1470.84	2	735.418	5.85318	0.0110105	0.394069	11.7064	0.809721
	Lower-bound	1470.84	1	1470.84	5.85318	0.0386528	0.394069	5.85318	0.578482
Error(load)	Sphericity Assumed	2261.6	18	125.644
	Greenhouse-Geisser	2261.6	16.154	140.003
	Huynh-Feldt	2261.6	18	125.644
	Lower-bound	2261.6	9	251.289
Knoledge * load	Sphericity Assumed	248.191	2	124.096	0.755577	0.484068	0.0774508	1.51115	0.158237
	Greenhouse-Geisser	248.191	1.79015	138.642	0.755577	0.471861	0.0774508	1.3526	0.151192
	Huynh-Feldt	248.191	2	124.096	0.755577	0.484068	0.0774508	1.51115	0.158237
	Lower-bound	248.191	1	248.191	0.755577	0.4073	0.0774508	0.755577	0.122019
Error(Knoledge*load)	Sphericity Assumed	2956.31	18	164.239
	Greenhouse-Geisser	2956.31	16.1114	183.492
	Huynh-Feldt	2956.31	18	164.239
	Lower-bound	2956.31	9	328.479
a. Computed using alpha = .05
Tests of Within-Subjects Contrasts
Measure:	MEASURE_1
Source			Type III Sum of Squares	df	Mean Square	F	Sig.	Partial Eta Squared	Noncent. Parameter	Observed Powera
Knoledge	Linear		896.293	1	896.293	7.31309	0.0242236	0.448296	7.31309	0.673476
Error(Knoledge)	Linear		1103.04	9	122.56
load		Linear	1467.73	1	1467.73	10.3467	0.0105461	0.534806	10.3467	0.816073
		Quadratic	3.10408	1	3.10408	0.0283649	0.869978	0.00314175	0.0283649	0.0526258
Error(load)		Linear	1276.69	9	141.854
		Quadratic	984.907	9	109.434
Knoledge * load	Linear	Linear	210.222	1	210.222	1.67187	0.228212	0.156661	1.67187	0.212242
		Quadratic	37.9688	1	37.9688	0.18728	0.675375	0.0203847	0.18728	0.0674711
Error(Knoledge*load)	Linear	Linear	1131.67	9	125.741
		Quadratic	1824.64	9	202.738
a. Computed using alpha = .05
Tests of Between-Subjects Effects
Measure:	MEASURE_1
Transformed Variable:	Average
Source	Type III Sum of Squares	df	Mean Square	F	Sig.	Partial Eta Squared	Noncent. Parameter	Observed Powera
Intercept	56813.7	1	56813.7	177.532	3.1422e-07	0.951751	177.532	1
Error	2880.17	9	320.019
a. Computed using alpha = .05
Estimated Marginal Means
1. Grand Mean
Measure:	MEASURE_1
Mean	Std. Error	95% Confidence Interval
		Lower Bound	Upper Bound
30.7717	2.30947	25.5473	35.9961
2. Knoledge
Estimates
Measure:	MEASURE_1
Knoledge	Mean	Std. Error	95% Confidence Interval
			Lower Bound	Upper Bound
1	34.6367	2.66544	28.607	40.6663
2	26.9067	2.76552	20.6506	33.1627
Pairwise Comparisons
Measure:	MEASURE_1
(I) Knoledge		Mean Difference (I-J)	Std. Error	Sig.b	95% Confidence Interval for Differenceb
					Lower Bound	Upper Bound
1	2	7.730*	2.85844	0.0242236	1.26376	14.1962
2	1	-7.730*	2.85844	0.0242236	-14.1962	-1.26376
Based on estimated marginal means
*. The mean difference is significant at the .05 level.
b. Adjustment for multiple comparisons: Least Significant Difference (equivalent to no adjustments).
Multivariate Tests
	Value	F	Hypothesis df	Error df	Sig.	Partial Eta Squared	Noncent. Parameter	Observed Powerb
Pillai's trace	0.448296	7.313a	1	9	0.0242236	0.448296	7.31309	0.673476
Wilks' lambda	0.551704	7.313a	1	9	0.0242236	0.448296	7.31309	0.673476
Hotelling's trace	0.812566	7.313a	1	9	0.0242236	0.448296	7.31309	0.673476
Roy's largest root	0.812566	7.313a	1	9	0.0242236	0.448296	7.31309	0.673476
Each F tests the multivariate effect of Knoledge. These tests are based on the linearly independent pairwise comparisons among the estimated marginal means.
a. Exact statistic
b. Computed using alpha = .05
3. load
Estimates
Measure:	MEASURE_1
load	Mean	Std. Error	95% Confidence Interval
			Lower Bound	Upper Bound
1	36.99	2.3553	31.6619	42.3181
2	30.45	2.94543	23.787	37.113
3	24.875	3.78714	16.3079	33.4421
Pairwise Comparisons
Measure:	MEASURE_1
(I) load		Mean Difference (I-J)	Std. Error	Sig.b	95% Confidence Interval for Differenceb
					Lower Bound	Upper Bound
1	2	6.540*	2.89033	0.049954	0.00162657	13.0784
	3	12.115*	3.76636	0.0105461	3.59491	20.6351
2	1	-6.540*	2.89033	0.049954	-13.0784	-0.00162657
	3	5.575	3.89279	0.185907	-3.23111	14.3811
3	1	-12.115*	3.76636	0.0105461	-20.6351	-3.59491
	2	-5.575	3.89279	0.185907	-14.3811	3.23111
Based on estimated marginal means
*. The mean difference is significant at the .05 level.
b. Adjustment for multiple comparisons: Least Significant Difference (equivalent to no adjustments).
Multivariate Tests
	Value	F	Hypothesis df	Error df	Sig.	Partial Eta Squared	Noncent. Parameter	Observed Powerb
Pillai's trace	0.569332	5.288a	2	8	0.0344009	0.569332	10.5758	0.665533
Wilks' lambda	0.430668	5.288a	2	8	0.0344009	0.569332	10.5758	0.665533
Hotelling's trace	1.32198	5.288a	2	8	0.0344009	0.569332	10.5758	0.665533
Roy's largest root	1.32198	5.288a	2	8	0.0344009	0.569332	10.5758	0.665533
Each F tests the multivariate effect of load. These tests are based on the linearly independent pairwise comparisons among the estimated marginal means.
a. Exact statistic
b. Computed using alpha = .05
4. Knoledge * load
Measure:	MEASURE_1
Knoledge		Mean	Std. Error	95% Confidence Interval
				Lower Bound	Upper Bound
1	1	43.71	3.56238	35.6513	51.7687
	2	33.19	5.15563	21.5271	44.8529
	3	27.01	3.92933	18.1212	35.8988
2	1	30.27	3.83904	21.5855	38.9545
	2	27.71	3.24104	20.3783	35.0417
	3	22.74	4.72032	12.0619	33.4181
Profile Plots
DATASET ACTIVATE DataSet1.
GLM known1 known5 known15 Unknown1 Unknown5 Unknown15
/WSFACTOR=PSD 6 Polynomial
/METHOD=SSTYPE(3)
/EMMEANS=TABLES(OVERALL)
/EMMEANS=TABLES(PSD) COMPARE ADJ(LSD)
/PRINT=DESCRIPTIVE ETASQ OPOWER
/CRITERIA=ALPHA(.05)
/WSDESIGN=PSD.
General Linear Model
Notes
Output Created		01-JUN-2018 05:05:57
Comments
Input	Active Dataset	DataSet1
	Filter	<none>
	Weight	<none>
	Split File	<none>
	N of Rows in Working Data File	10
Missing Value Handling	Definition of Missing	User-defined missing values are treated as missing.
	Cases Used	Statistics are based on all cases with valid data for all variables in the model.
Syntax		GLM known1 known5 known15 Unknown1 Unknown5 Unknown15 /WSFACTOR=PSD 6 Polynomial /METHOD=SSTYPE(3) /EMMEANS=TABLES(OVERALL) /EMMEANS=TABLES(PSD) COMPARE ADJ(LSD) /PRINT=DESCRIPTIVE ETASQ OPOWER /CRITERIA=ALPHA(.05) /WSDESIGN=PSD.
Resources	Processor Time	00:00:00.02
	Elapsed Time	00:00:00.04
[DataSet1]
Within-Subjects Factors
Measure:	MEASURE_1
PSD	Dependent Variable
1	known1
2	known5
3	known15
4	Unknown1
5	Unknown5
6	Unknown15
Descriptive Statistics
	Mean	Std. Deviation	N
known1	43.71	11.2652	10
known5	33.19	16.3035	10
known15	27.01	12.4256	10
Unknown1	30.27	12.1401	10
Unknown5	27.71	10.2491	10
Unknown15	22.74	14.9269	10
Multivariate Testsa
Effect		Value	F	Hypothesis df	Error df	Sig.	Partial Eta Squared	Noncent. Parameter	Observed Powerc
PSD	Pillai's Trace	0.677103	2.097b	5	5	0.217841	0.677103	10.4848	0.307866
	Wilks' Lambda	0.322897	2.097b	5	5	0.217841	0.677103	10.4848	0.307866
	Hotelling's Trace	2.09696	2.097b	5	5	0.217841	0.677103	10.4848	0.307866
	Roy's Largest Root	2.09696	2.097b	5	5	0.217841	0.677103	10.4848	0.307866
a. Design: Intercept Within Subjects Design: PSD
b. Exact statistic
c. Computed using alpha = .05
Mauchly's Test of Sphericitya
Measure:	MEASURE_1
Within Subjects Effect	Mauchly's W	Approx. Chi-Square	df	Sig.	Epsilonb
					Greenhouse-Geisser	Huynh-Feldt	Lower-bound
PSD	0.355356	7.34591	14	0.926954	0.697146	1	0.2
Tests the null hypothesis that the error covariance matrix of the orthonormalized transformed dependent variables is proportional to an identity matrix.
a. Design: Intercept Within Subjects Design: PSD
b. May be used to adjust the degrees of freedom for the averaged tests of significance. Corrected tests are displayed in the Tests of Within-Subjects Effects table.
Tests of Within-Subjects Effects
Measure:	MEASURE_1
Source		Type III Sum of Squares	df	Mean Square	F	Sig.	Partial Eta Squared	Noncent. Parameter	Observed Powera
PSD	Sphericity Assumed	2615.32	5	523.064	3.72379	0.00662183	0.292664	18.619	0.900213
	Greenhouse-Geisser	2615.32	3.48573	750.293	3.72379	0.0170184	0.292664	12.9801	0.795516
	Huynh-Feldt	2615.32	5	523.064	3.72379	0.00662183	0.292664	18.619	0.900213
	Lower-bound	2615.32	1	2615.32	3.72379	0.085712	0.292664	3.72379	0.407001
Error(PSD)	Sphericity Assumed	6320.95	45	140.465
	Greenhouse-Geisser	6320.95	31.3716	201.486
	Huynh-Feldt	6320.95	45	140.465
	Lower-bound	6320.95	9	702.327
a. Computed using alpha = .05
Tests of Within-Subjects Contrasts
Measure:	MEASURE_1
Source		Type III Sum of Squares	df	Mean Square	F	Sig.	Partial Eta Squared	Noncent. Parameter	Observed Powera
PSD	Linear	1990.15	1	1990.15	13.7673	0.00484179	0.604696	13.7673	0.908822
	Quadratic	212.306	1	212.306	2.06036	0.185001	0.186283	2.06036	0.250449
	Cubic	351.39	1	351.39	1.50009	0.251746	0.142865	1.50009	0.195281
	Order 4	1.02004	1	1.02004	0.00771982	0.93191	0.000857023	0.00771982	0.0507139
	Order 5	60.45	1	60.45	0.684213	0.429525	0.0706524	0.684213	0.115072
Error(PSD)	Linear	1301.01	9	144.557
	Quadratic	927.389	9	103.043
	Cubic	2108.21	9	234.246
	Order 4	1189.19	9	132.132
	Order 5	795.147	9	88.3497
a. Computed using alpha = .05
Tests of Between-Subjects Effects
Measure:	MEASURE_1
Transformed Variable:	Average
Source	Type III Sum of Squares	df	Mean Square	F	Sig.	Partial Eta Squared	Noncent. Parameter	Observed Powera
Intercept	56813.7	1	56813.7	177.532	3.1422e-07	0.951751	177.532	1
Error	2880.17	9	320.019
a. Computed using alpha = .05
Estimated Marginal Means
1. Grand Mean
Measure:	MEASURE_1
Mean	Std. Error	95% Confidence Interval
		Lower Bound	Upper Bound
30.7717	2.30947	25.5473	35.9961
2. PSD
Estimates
Measure:	MEASURE_1
PSD	Mean	Std. Error	95% Confidence Interval
			Lower Bound	Upper Bound
1	43.71	3.56238	35.6513	51.7687
2	33.19	5.15563	21.5271	44.8529
3	27.01	3.92933	18.1212	35.8988
4	30.27	3.83904	21.5855	38.9545
5	27.71	3.24104	20.3783	35.0417
6	22.74	4.72032	12.0619	33.4181
Pairwise Comparisons
Measure:	MEASURE_1
(I) PSD		Mean Difference (I-J)	Std. Error	Sig.b	95% Confidence Interval for Differenceb
					Lower Bound	Upper Bound
1	2	10.52	5.71796	0.0989404	-2.41492	23.4549
	3	16.700*	6.21436	0.0249054	2.64215	30.7579
	4	13.440*	5.71558	0.043201	0.510466	26.3695
	5	16.000*	4.1128	0.0036733	6.6962	25.3038
	6	20.970*	6.29497	0.00878188	6.72978	35.2102
2	1	-10.52	5.71796	0.0989404	-23.4549	2.41492
	3	6.18	5.37382	0.279776	-5.97643	18.3364
	4	2.92	5.30389	0.595348	-9.07824	14.9182
	5	5.48	6.28232	0.40572	-8.73159	19.6916
	6	10.45	4.8186	0.0582387	-0.45044	21.3504
3	1	-16.700*	6.21436	0.0249054	-30.7579	-2.64215
	2	-6.18	5.37382	0.279776	-18.3364	5.97643
	4	-3.26	3.78633	0.411592	-11.8253	5.30527
	5	-0.7	5.91863	0.908451	-14.0889	12.6889
	6	4.27	4.25117	0.341411	-5.34682	13.8868
4	1	-13.440*	5.71558	0.043201	-26.3695	-0.510466
	2	-2.92	5.30389	0.595348	-14.9182	9.07824
	3	3.26	3.78633	0.411592	-5.30527	11.8253
	5	2.56	5.2735	0.638959	-9.36949	14.4895
	6	7.53	3.86017	0.0828745	-1.20231	16.2623
5	1	-16.000*	4.1128	0.0036733	-25.3038	-6.6962
	2	-5.48	6.28232	0.40572	-19.6916	8.73159
	3	0.7	5.91863	0.908451	-12.6889	14.0889
	4	-2.56	5.2735	0.638959	-14.4895	9.36949
	6	4.97	5.5703	0.395497	-7.63089	17.5709
6	1	-20.970*	6.29497	0.00878188	-35.2102	-6.72978
	2	-10.45	4.8186	0.0582387	-21.3504	0.45044
	3	-4.27	4.25117	0.341411	-13.8868	5.34682
	4	-7.53	3.86017	0.0828745	-16.2623	1.20231
	5	-4.97	5.5703	0.395497	-17.5709	7.63089
Based on estimated marginal means
*. The mean difference is significant at the .05 level.
b. Adjustment for multiple comparisons: Least Significant Difference (equivalent to no adjustments).
Multivariate Tests
	Value	F	Hypothesis df	Error df	Sig.	Partial Eta Squared	Noncent. Parameter	Observed Powerb
Pillai's trace	0.677103	2.097a	5	5	0.217841	0.677103	10.4848	0.307866
Wilks' lambda	0.322897	2.097a	5	5	0.217841	0.677103	10.4848	0.307866
Hotelling's trace	2.09696	2.097a	5	5	0.217841	0.677103	10.4848	0.307866
Roy's largest root	2.09696	2.097a	5	5	0.217841	0.677103	10.4848	0.307866
Each F tests the multivariate effect of PSD. These tests are based on the linearly independent pairwise comparisons among the estimated marginal means.
a. Exact statistic
b. Computed using alpha = .05
DATASET ACTIVATE DataSet0.
T-TEST PAIRS=KN1 KN5 KN15 UNKN5 UNKN15 KN5 KN5 KN5 KN5 KN15 KN15 KN15 WITH UNKN1 KN1 KN1 KN1 KN1 KN15 UNKN1 UNKN5 UNKN15 UNKN1 UNKN5 UNKN15 (PAIRED)
/CRITERIA=CI(.9500)
/MISSING=ANALYSIS.
T-Test
Notes
Output Created		01-JUN-2018 05:06:19
Comments
Input	Active Dataset	DataSet0
	Filter	<none>
	Weight	<none>
	Split File	<none>
	N of Rows in Working Data File	10
Missing Value Handling	Definition of Missing	User defined missing values are treated as missing.
	Cases Used	Statistics for each analysis are based on the cases with no missing or out-of-range data for any variable in the analysis.
Syntax		T-TEST PAIRS=KN1 KN5 KN15 UNKN5 UNKN15 KN5 KN5 KN5 KN5 KN15 KN15 KN15 WITH UNKN1 KN1 KN1 KN1 KN1 KN15 UNKN1 UNKN5 UNKN15 UNKN1 UNKN5 UNKN15 (PAIRED) /CRITERIA=CI(.9500) /MISSING=ANALYSIS.
Resources	Processor Time	00:00:00.02
	Elapsed Time	00:00:00.02
[DataSet0]
Paired Samples Statistics
		Mean	N	Std. Deviation	Std. Error Mean
Pair 1	KN1	43.71	10	11.2652	3.56238
	UNKN1	30.27	10	12.1401	3.83904
Pair 2	KN5	33.19	10	16.3035	5.15563
	KN1	43.71	10	11.2652	3.56238
Pair 3	KN15	27.01	10	12.4256	3.92933
	KN1	43.71	10	11.2652	3.56238
Pair 4	UNKN5	27.71	10	10.2491	3.24104
	KN1	43.71	10	11.2652	3.56238
Pair 5	UNKN15	22.74	10	14.9269	4.72032
	KN1	43.71	10	11.2652	3.56238
Pair 6	KN5	33.19	10	16.3035	5.15563
	KN15	27.01	10	12.4256	3.92933
Pair 7	KN5	33.19	10	16.3035	5.15563
	UNKN1	30.27	10	12.1401	3.83904
Pair 8	KN5	33.19	10	16.3035	5.15563
	UNKN5	27.71	10	10.2491	3.24104
Pair 9	KN5	33.19	10	16.3035	5.15563
	UNKN15	22.74	10	14.9269	4.72032
Pair 10	KN15	27.01	10	12.4256	3.92933
	UNKN1	30.27	10	12.1401	3.83904
Pair 11	KN15	27.01	10	12.4256	3.92933
	UNKN5	27.71	10	10.2491	3.24104
Pair 12	KN15	27.01	10	12.4256	3.92933
	UNKN15	22.74	10	14.9269	4.72032
Paired Samples Correlations
		N	Correlation	Sig.
Pair 1	KN1 & UNKN1	10	-0.19154	0.596043
Pair 2	KN5 & KN1	10	0.179024	0.620697
Pair 3	KN15 & KN1	10	-0.374632	0.286148
Pair 4	UNKN5 & KN1	10	0.27195	0.447188
Pair 5	UNKN15 & KN1	10	-0.138406	0.70297
Pair 6	KN5 & KN15	10	0.324369	0.360505
Pair 7	KN5 & UNKN1	10	0.333141	0.34689
Pair 8	KN5 & UNKN5	10	-0.0712957	0.844831
Pair 9	KN5 & UNKN15	10	0.526848	0.117658
Pair 10	KN15 & UNKN1	10	0.525083	0.119119
Pair 11	KN15 & UNKN5	10	-0.35674	0.31159
Pair 12	KN15 & UNKN15	10	0.529677	0.115339
Paired Samples Test
		Paired Differences					t	df	Sig. (2-tailed)
		Mean	Std. Deviation	Std. Error Mean	95% Confidence Interval of the Difference
					Lower	Upper
Pair 1	KN1 - UNKN1	13.44	18.0742	5.71558	0.510466	26.3695	2.35147	9	0.043201
Pair 2	KN5 - KN1	-10.52	18.0818	5.71796	-23.4549	2.41492	-1.83982	9	0.0989404
Pair 3	KN15 - KN1	-16.7	19.6515	6.21436	-30.7579	-2.64215	-2.68733	9	0.0249054
Pair 4	UNKN5 - KN1	-16	13.0058	4.1128	-25.3038	-6.6962	-3.8903	9	0.0036733
Pair 5	UNKN15 - KN1	-20.97	19.9065	6.29497	-35.2102	-6.72978	-3.33123	9	0.00878188
Pair 6	KN5 - KN15	6.18	16.9935	5.37382	-5.97643	18.3364	1.15002	9	0.279776
Pair 7	KN5 - UNKN1	2.92	16.7724	5.30389	-9.07824	14.9182	0.550539	9	0.595348
Pair 8	KN5 - UNKN5	5.48	19.8664	6.28232	-8.73159	19.6916	0.87229	9	0.40572
Pair 9	KN5 - UNKN15	10.45	15.2378	4.8186	-0.45044	21.3504	2.16868	9	0.0582387
Pair 10	KN15 - UNKN1	-3.26	11.9734	3.78633	-11.8253	5.30527	-0.860993	9	0.411592
Pair 11	KN15 - UNKN5	-0.7	18.7164	5.91863	-14.0889	12.6889	-0.118271	9	0.908451
Pair 12	KN15 - UNKN15	4.27	13.4434	4.25117	-5.34682	13.8868	1.00443	9	0.341411
