# Supplementary material for: Psychophysiological responses to manual lifting of unknown loads
Source: PLoS One. 2021 Feb 26;16(2):e0247442. doi: 10.1371/journal.pone.0247442 (PMC7909684; doi:10.1371/journal.pone.0247442)
Supplement: S1 Data — (ZIP) [file pone.0247442.s001.zip › HRV_Low_High_Frequency_Ratio_SPSS_Output.xlsx]

## Sheet: Sheet1
GLM KN1 KN5 KN15 UNKN1 UNKN5 UNKN15
/WSFACTOR=Knoledge 2 Polynomial load 3 Polynomial
/METHOD=SSTYPE(3)
/PLOT=PROFILE(load*Knoledge)
/EMMEANS=TABLES(OVERALL)
/EMMEANS=TABLES(Knoledge) COMPARE ADJ(LSD)
/EMMEANS=TABLES(load) COMPARE ADJ(LSD)
/EMMEANS=TABLES(Knoledge*load)
/PRINT=DESCRIPTIVE ETASQ OPOWER
/CRITERIA=ALPHA(.05)
/WSDESIGN=Knoledge load Knoledge*load.
General Linear Model
Notes
Output Created		01-JUN-2018 05:08:22
Comments
Input	Active Dataset	DataSet0
	Filter	<none>
	Weight	<none>
	Split File	<none>
	N of Rows in Working Data File	10
Missing Value Handling	Definition of Missing	User-defined missing values are treated as missing.
	Cases Used	Statistics are based on all cases with valid data for all variables in the model.
Syntax		GLM KN1 KN5 KN15 UNKN1 UNKN5 UNKN15 /WSFACTOR=Knoledge 2 Polynomial load 3 Polynomial /METHOD=SSTYPE(3) /PLOT=PROFILE(load*Knoledge) /EMMEANS=TABLES(OVERALL) /EMMEANS=TABLES(Knoledge) COMPARE ADJ(LSD) /EMMEANS=TABLES(load) COMPARE ADJ(LSD) /EMMEANS=TABLES(Knoledge*load) /PRINT=DESCRIPTIVE ETASQ OPOWER /CRITERIA=ALPHA(.05) /WSDESIGN=Knoledge load Knoledge*load.
Resources	Processor Time	00:00:00.23
	Elapsed Time	00:00:00.22
Within-Subjects Factors
Measure:	MEASURE_1
Knoledge		Dependent Variable
1	1	KN1
	2	KN5
	3	KN15
2	1	UNKN1
	2	UNKN5
	3	UNKN15
Descriptive Statistics
	Mean	Std. Deviation	N
KN1	1.15548	0.59855	10
KN5	0.741416	0.543779	10
KN15	0.423081	0.296082	10
UNKN1	0.630909	0.435071	10
UNKN5	0.465476	0.33639	10
UNKN15	0.369931	0.294932	10
Multivariate Testsa
Effect		Value	F	Hypothesis df	Error df	Sig.	Partial Eta Squared	Noncent. Parameter	Observed Powerc
Knoledge	Pillai's Trace	0.498186	8.935b	1	9	0.0152222	0.498186	8.93494	0.758183
	Wilks' Lambda	0.501814	8.935b	1	9	0.0152222	0.498186	8.93494	0.758183
	Hotelling's Trace	0.992771	8.935b	1	9	0.0152222	0.498186	8.93494	0.758183
	Roy's Largest Root	0.992771	8.935b	1	9	0.0152222	0.498186	8.93494	0.758183
load	Pillai's Trace	0.704893	9.554b	2	8	0.00758439	0.704893	19.1088	0.901396
	Wilks' Lambda	0.295107	9.554b	2	8	0.00758439	0.704893	19.1088	0.901396
	Hotelling's Trace	2.3886	9.554b	2	8	0.00758439	0.704893	19.1088	0.901396
	Roy's Largest Root	2.3886	9.554b	2	8	0.00758439	0.704893	19.1088	0.901396
Knoledge * load	Pillai's Trace	0.323013	1.909b	2	8	0.210049	0.323013	3.81707	0.286264
	Wilks' Lambda	0.676987	1.909b	2	8	0.210049	0.323013	3.81707	0.286264
	Hotelling's Trace	0.477133	1.909b	2	8	0.210049	0.323013	3.81707	0.286264
	Roy's Largest Root	0.477133	1.909b	2	8	0.210049	0.323013	3.81707	0.286264
a. Design: Intercept Within Subjects Design: Knoledge + load + Knoledge * load
b. Exact statistic
c. Computed using alpha = .05
Mauchly's Test of Sphericitya
Measure:	MEASURE_1
Within Subjects Effect	Mauchly's W	Approx. Chi-Square	df	Sig.	Epsilonb
					Greenhouse-Geisser	Huynh-Feldt	Lower-bound
Knoledge	1	0	0		1	1	1
load	0.922634	0.644182	2	0.724632	0.92819	1	0.5
Knoledge * load	0.845564	1.34201	2	0.511194	0.866224	1	0.5
Tests the null hypothesis that the error covariance matrix of the orthonormalized transformed dependent variables is proportional to an identity matrix.
a. Design: Intercept Within Subjects Design: Knoledge + load + Knoledge * load
b. May be used to adjust the degrees of freedom for the averaged tests of significance. Corrected tests are displayed in the Tests of Within-Subjects Effects table.
Tests of Within-Subjects Effects
Measure:	MEASURE_1
Source		Type III Sum of Squares	df	Mean Square	F	Sig.	Partial Eta Squared	Noncent. Parameter	Observed Powera
Knoledge	Sphericity Assumed	1.21456	1	1.21456	8.93494	0.0152222	0.498186	8.93494	0.758183
	Greenhouse-Geisser	1.21456	1	1.21456	8.93494	0.0152222	0.498186	8.93494	0.758183
	Huynh-Feldt	1.21456	1	1.21456	8.93494	0.0152222	0.498186	8.93494	0.758183
	Lower-bound	1.21456	1	1.21456	8.93494	0.0152222	0.498186	8.93494	0.758183
Error(Knoledge)	Sphericity Assumed	1.2234	9	0.135933
	Greenhouse-Geisser	1.2234	9	0.135933
	Huynh-Feldt	1.2234	9	0.135933
	Lower-bound	1.2234	9	0.135933
load	Sphericity Assumed	2.48984	2	1.24492	9.13051	0.00183017	0.503599	18.261	0.948657
	Greenhouse-Geisser	2.48984	1.85638	1.34123	9.13051	0.00245269	0.503599	16.9497	0.93553
	Huynh-Feldt	2.48984	2	1.24492	9.13051	0.00183017	0.503599	18.261	0.948657
	Lower-bound	2.48984	1	2.48984	9.13051	0.0144401	0.503599	9.13051	0.767029
Error(load)	Sphericity Assumed	2.45425	18	0.136347
	Greenhouse-Geisser	2.45425	16.7074	0.146896
	Huynh-Feldt	2.45425	18	0.136347
	Lower-bound	2.45425	9	0.272694
Knoledge * load	Sphericity Assumed	0.556143	2	0.278071	1.68355	0.21367	0.157583	3.36709	0.307332
	Greenhouse-Geisser	0.556143	1.73245	0.321016	1.68355	0.218512	0.157583	2.91665	0.28356
	Huynh-Feldt	0.556143	2	0.278071	1.68355	0.21367	0.157583	3.36709	0.307332
	Lower-bound	0.556143	1	0.556143	1.68355	0.226723	0.157583	1.68355	0.213394
Error(Knoledge*load)	Sphericity Assumed	2.97306	18	0.16517
	Greenhouse-Geisser	2.97306	15.592	0.190678
	Huynh-Feldt	2.97306	18	0.16517
	Lower-bound	2.97306	9	0.33034
a. Computed using alpha = .05
Tests of Within-Subjects Contrasts
Measure:	MEASURE_1
Source			Type III Sum of Squares	df	Mean Square	F	Sig.	Partial Eta Squared	Noncent. Parameter	Observed Powera
Knoledge	Linear		1.21456	1	1.21456	8.93494	0.0152222	0.498186	8.93494	0.758183
Error(Knoledge)	Linear		1.2234	9	0.135933
load		Linear	2.46698	1	2.46698	20.9175	0.00134005	0.699173	20.9175	0.981549
		Quadratic	0.0228564	1	0.0228564	0.147693	0.709672	0.0161454	0.147693	0.0637526
Error(load)		Linear	1.06145	9	0.117938
		Quadratic	1.3928	9	0.154756
Knoledge * load	Linear	Linear	0.555587	1	0.555587	3.74819	0.0848487	0.294018	3.74819	0.409173
		Quadratic	0.000556322	1	0.000556322	0.00305483	0.95713	0.00033931	0.00305483	0.0502824
Error(Knoledge*load)	Linear	Linear	1.33405	9	0.148228
		Quadratic	1.63901	9	0.182113
a. Computed using alpha = .05
Tests of Between-Subjects Effects
Measure:	MEASURE_1
Transformed Variable:	Average
Source	Type III Sum of Squares	df	Mean Square	F	Sig.	Partial Eta Squared	Noncent. Parameter	Observed Powera
Intercept	23.8933	1	23.8933	60.9392	2.69068e-05	0.871317	60.9392	0.999999
Error	3.52876	9	0.392085
a. Computed using alpha = .05
Estimated Marginal Means
1. Grand Mean
Measure:	MEASURE_1
Mean	Std. Error	95% Confidence Interval
		Lower Bound	Upper Bound
0.631048	0.0808378	0.448181	0.813916
2. Knoledge
Estimates
Measure:	MEASURE_1
Knoledge	Mean	Std. Error	95% Confidence Interval
			Lower Bound	Upper Bound
1	0.773325	0.104665	0.536556	1.01009
2	0.488772	0.0815221	0.304356	0.673188
Pairwise Comparisons
Measure:	MEASURE_1
(I) Knoledge		Mean Difference (I-J)	Std. Error	Sig.b	95% Confidence Interval for Differenceb
					Lower Bound	Upper Bound
1	2	.285*	0.0951957	0.0152222	0.0692053	0.499901
2	1	-.285*	0.0951957	0.0152222	-0.499901	-0.0692053
Based on estimated marginal means
*. The mean difference is significant at the .05 level.
b. Adjustment for multiple comparisons: Least Significant Difference (equivalent to no adjustments).
Multivariate Tests
	Value	F	Hypothesis df	Error df	Sig.	Partial Eta Squared	Noncent. Parameter	Observed Powerb
Pillai's trace	0.498186	8.935a	1	9	0.0152222	0.498186	8.93494	0.758183
Wilks' lambda	0.501814	8.935a	1	9	0.0152222	0.498186	8.93494	0.758183
Hotelling's trace	0.992771	8.935a	1	9	0.0152222	0.498186	8.93494	0.758183
Roy's largest root	0.992771	8.935a	1	9	0.0152222	0.498186	8.93494	0.758183
Each F tests the multivariate effect of Knoledge. These tests are based on the linearly independent pairwise comparisons among the estimated marginal means.
a. Exact statistic
b. Computed using alpha = .05
3. load
Estimates
Measure:	MEASURE_1
load	Mean	Std. Error	95% Confidence Interval
			Lower Bound	Upper Bound
1	0.893193	0.121874	0.617495	1.16889
2	0.603446	0.113916	0.345751	0.861142
3	0.396506	0.0735448	0.230136	0.562876
Pairwise Comparisons
Measure:	MEASURE_1
(I) load		Mean Difference (I-J)	Std. Error	Sig.b	95% Confidence Interval for Differenceb
					Lower Bound	Upper Bound
1	2	0.289747	0.13201	0.055804	-0.00888056	0.588374
	3	.497*	0.108599	0.00134005	0.251018	0.742356
2	1	-0.289747	0.13201	0.055804	-0.588374	0.00888056
	3	0.20694	0.108091	0.0878263	-0.0375783	0.451459
3	1	-.497*	0.108599	0.00134005	-0.742356	-0.251018
	2	-0.20694	0.108091	0.0878263	-0.451459	0.0375783
Based on estimated marginal means
*. The mean difference is significant at the .05 level.
b. Adjustment for multiple comparisons: Least Significant Difference (equivalent to no adjustments).
Multivariate Tests
	Value	F	Hypothesis df	Error df	Sig.	Partial Eta Squared	Noncent. Parameter	Observed Powerb
Pillai's trace	0.704893	9.554a	2	8	0.00758439	0.704893	19.1088	0.901396
Wilks' lambda	0.295107	9.554a	2	8	0.00758439	0.704893	19.1088	0.901396
Hotelling's trace	2.3886	9.554a	2	8	0.00758439	0.704893	19.1088	0.901396
Roy's largest root	2.3886	9.554a	2	8	0.00758439	0.704893	19.1088	0.901396
Each F tests the multivariate effect of load. These tests are based on the linearly independent pairwise comparisons among the estimated marginal means.
a. Exact statistic
b. Computed using alpha = .05
4. Knoledge * load
Measure:	MEASURE_1
Knoledge		Mean	Std. Error	95% Confidence Interval
				Lower Bound	Upper Bound
1	1	1.15548	0.189278	0.7273	1.58365
	2	0.741416	0.171958	0.35242	1.13041
	3	0.423081	0.0936293	0.211277	0.634885
2	1	0.630909	0.137581	0.319678	0.94214
	2	0.465476	0.106376	0.224837	0.706115
	3	0.369931	0.0932658	0.158949	0.580913
Profile Plots
DATASET ACTIVATE DataSet1.
GLM known1 known5 known15 Unknown1 Unknown5 Unknown15
/WSFACTOR=PSD 6 Polynomial
/METHOD=SSTYPE(3)
/EMMEANS=TABLES(OVERALL)
/EMMEANS=TABLES(PSD) COMPARE ADJ(LSD)
/PRINT=DESCRIPTIVE ETASQ OPOWER
/CRITERIA=ALPHA(.05)
/WSDESIGN=PSD.
General Linear Model
Notes
Output Created		01-JUN-2018 05:08:33
Comments
Input	Active Dataset	DataSet1
	Filter	<none>
	Weight	<none>
	Split File	<none>
	N of Rows in Working Data File	10
Missing Value Handling	Definition of Missing	User-defined missing values are treated as missing.
	Cases Used	Statistics are based on all cases with valid data for all variables in the model.
Syntax		GLM known1 known5 known15 Unknown1 Unknown5 Unknown15 /WSFACTOR=PSD 6 Polynomial /METHOD=SSTYPE(3) /EMMEANS=TABLES(OVERALL) /EMMEANS=TABLES(PSD) COMPARE ADJ(LSD) /PRINT=DESCRIPTIVE ETASQ OPOWER /CRITERIA=ALPHA(.05) /WSDESIGN=PSD.
Resources	Processor Time	00:00:00.00
	Elapsed Time	00:00:00.01
[DataSet1]
Within-Subjects Factors
Measure:	MEASURE_1
PSD	Dependent Variable
1	known1
2	known5
3	known15
4	Unknown1
5	Unknown5
6	Unknown15
Descriptive Statistics
	Mean	Std. Deviation	N
known1	1.15548	0.59855	10
known5	0.741416	0.543779	10
known15	0.423081	0.296082	10
Unknown1	0.630909	0.435071	10
Unknown5	0.465476	0.33639	10
Unknown15	0.369931	0.294932	10
Multivariate Testsa
Effect		Value	F	Hypothesis df	Error df	Sig.	Partial Eta Squared	Noncent. Parameter	Observed Powerc
PSD	Pillai's Trace	0.783709	3.623b	5	5	0.0919919	0.783709	18.117	0.499585
	Wilks' Lambda	0.216291	3.623b	5	5	0.0919919	0.783709	18.117	0.499585
	Hotelling's Trace	3.62341	3.623b	5	5	0.0919919	0.783709	18.117	0.499585
	Roy's Largest Root	3.62341	3.623b	5	5	0.0919919	0.783709	18.117	0.499585
a. Design: Intercept Within Subjects Design: PSD
b. Exact statistic
c. Computed using alpha = .05
Mauchly's Test of Sphericitya
Measure:	MEASURE_1
Within Subjects Effect	Mauchly's W	Approx. Chi-Square	df	Sig.	Epsilonb
					Greenhouse-Geisser	Huynh-Feldt	Lower-bound
PSD	0.319911	8.09195	14	0.893433	0.696376	1	0.2
Tests the null hypothesis that the error covariance matrix of the orthonormalized transformed dependent variables is proportional to an identity matrix.
a. Design: Intercept Within Subjects Design: PSD
b. May be used to adjust the degrees of freedom for the averaged tests of significance. Corrected tests are displayed in the Tests of Within-Subjects Effects table.
Tests of Within-Subjects Effects
Measure:	MEASURE_1
Source		Type III Sum of Squares	df	Mean Square	F	Sig.	Partial Eta Squared	Noncent. Parameter	Observed Powera
PSD	Sphericity Assumed	4.26054	5	0.852107	5.76552	0.000340415	0.390472	28.8276	0.986475
	Greenhouse-Geisser	4.26054	3.48188	1.22363	5.76552	0.00198427	0.390472	20.0749	0.945002
	Huynh-Feldt	4.26054	5	0.852107	5.76552	0.000340415	0.390472	28.8276	0.986475
	Lower-bound	4.26054	1	4.26054	5.76552	0.0398227	0.390472	5.76552	0.572187
Error(PSD)	Sphericity Assumed	6.65071	45	0.147794
	Greenhouse-Geisser	6.65071	31.3369	0.212232
	Huynh-Feldt	6.65071	45	0.147794
	Lower-bound	6.65071	9	0.738968
a. Computed using alpha = .05
Tests of Within-Subjects Contrasts
Measure:	MEASURE_1
Source		Type III Sum of Squares	df	Mean Square	F	Sig.	Partial Eta Squared	Noncent. Parameter	Observed Powera
PSD	Linear	2.95454	1	2.95454	19.3666	0.00171851	0.682725	19.3666	0.973589
	Quadratic	0.578385	1	0.578385	3.67281	0.0875518	0.289818	3.67281	0.40245
	Cubic	0.444141	1	0.444141	2.86561	0.124741	0.241506	2.86561	0.328087
	Order 4	5.76989e-05	1	5.76989e-05	0.00039654	0.984547	4.4058e-05	0.00039654	0.0500367
	Order 5	0.283409	1	0.283409	2.20662	0.171581	0.196903	2.20662	0.264738
Error(PSD)	Linear	1.37303	9	0.152559
	Quadratic	1.4173	9	0.157478
	Cubic	1.39491	9	0.15499
	Order 4	1.30955	9	0.145506
	Order 5	1.15592	9	0.128436
a. Computed using alpha = .05
Tests of Between-Subjects Effects
Measure:	MEASURE_1
Transformed Variable:	Average
Source	Type III Sum of Squares	df	Mean Square	F	Sig.	Partial Eta Squared	Noncent. Parameter	Observed Powera
Intercept	23.8933	1	23.8933	60.9392	2.69068e-05	0.871317	60.9392	0.999999
Error	3.52876	9	0.392085
a. Computed using alpha = .05
Estimated Marginal Means
1. Grand Mean
Measure:	MEASURE_1
Mean	Std. Error	95% Confidence Interval
		Lower Bound	Upper Bound
0.631048	0.0808378	0.448181	0.813916
2. PSD
Estimates
Measure:	MEASURE_1
PSD	Mean	Std. Error	95% Confidence Interval
			Lower Bound	Upper Bound
1	1.15548	0.189278	0.7273	1.58365
2	0.741416	0.171958	0.35242	1.13041
3	0.423081	0.0936293	0.211277	0.634885
4	0.630909	0.137581	0.319678	0.94214
5	0.465476	0.106376	0.224837	0.706115
6	0.369931	0.0932658	0.158949	0.580913
Pairwise Comparisons
Measure:	MEASURE_1
(I) PSD		Mean Difference (I-J)	Std. Error	Sig.b	95% Confidence Interval for Differenceb
					Lower Bound	Upper Bound
1	2	0.414061	0.23455	0.111322	-0.116529	0.94465
	3	.732*	0.201028	0.00537361	0.277639	1.18715
	4	.525*	0.223823	0.043756	0.018246	1.03089
	5	.690*	0.218619	0.0116215	0.195449	1.18455
	6	.786*	0.191121	0.00263623	0.3532	1.21789
2	1	-0.414061	0.23455	0.111322	-0.94465	0.116529
	3	0.318335	0.168725	0.0918167	-0.0633463	0.700017
	4	0.110508	0.146417	0.469689	-0.22071	0.441725
	5	0.27594	0.172811	0.14478	-0.114985	0.666865
	6	.371*	0.120303	0.0129731	0.0993409	0.64363
3	1	-.732*	0.201028	0.00537361	-1.18715	-0.277639
	2	-0.318335	0.168725	0.0918167	-0.700017	0.0633463
	4	-0.207828	0.144243	0.183505	-0.534127	0.118472
	5	-0.0423949	0.167861	0.806282	-0.422122	0.337332
	6	0.0531504	0.115302	0.65576	-0.207681	0.313982
4	1	-.525*	0.223823	0.043756	-1.03089	-0.018246
	2	-0.110508	0.146417	0.469689	-0.441725	0.22071
	3	0.207828	0.144243	0.183505	-0.118472	0.534127
	5	0.165433	0.159438	0.326529	-0.195241	0.526107
	6	.261*	0.11323	0.0466278	0.00483413	0.517122
5	1	-.690*	0.218619	0.0116215	-1.18455	-0.195449
	2	-0.27594	0.172811	0.14478	-0.666865	0.114985
	3	0.0423949	0.167861	0.806282	-0.337332	0.422122
	4	-0.165433	0.159438	0.326529	-0.526107	0.195241
	6	0.0955453	0.137021	0.503225	-0.214417	0.405508
6	1	-.786*	0.191121	0.00263623	-1.21789	-0.3532
	2	-.371*	0.120303	0.0129731	-0.64363	-0.0993409
	3	-0.0531504	0.115302	0.65576	-0.313982	0.207681
	4	-.261*	0.11323	0.0466278	-0.517122	-0.00483413
	5	-0.0955453	0.137021	0.503225	-0.405508	0.214417
Based on estimated marginal means
*. The mean difference is significant at the .05 level.
b. Adjustment for multiple comparisons: Least Significant Difference (equivalent to no adjustments).
Multivariate Tests
	Value	F	Hypothesis df	Error df	Sig.	Partial Eta Squared	Noncent. Parameter	Observed Powerb
Pillai's trace	0.783709	3.623a	5	5	0.0919919	0.783709	18.117	0.499585
Wilks' lambda	0.216291	3.623a	5	5	0.0919919	0.783709	18.117	0.499585
Hotelling's trace	3.62341	3.623a	5	5	0.0919919	0.783709	18.117	0.499585
Roy's largest root	3.62341	3.623a	5	5	0.0919919	0.783709	18.117	0.499585
Each F tests the multivariate effect of PSD. These tests are based on the linearly independent pairwise comparisons among the estimated marginal means.
a. Exact statistic
b. Computed using alpha = .05
DATASET ACTIVATE DataSet0.
T-TEST PAIRS=KN1 KN5 KN15 UNKN5 UNKN15 KN5 KN5 KN5 KN5 KN15 KN15 KN15 WITH UNKN1 KN1 KN1 KN1 KN1 KN15 UNKN1 UNKN5 UNKN15 UNKN1 UNKN5 UNKN15 (PAIRED)
/CRITERIA=CI(.9500)
/MISSING=ANALYSIS.
T-Test
Notes
Output Created		01-JUN-2018 05:08:46
Comments
Input	Active Dataset	DataSet0
	Filter	<none>
	Weight	<none>
	Split File	<none>
	N of Rows in Working Data File	10
Missing Value Handling	Definition of Missing	User defined missing values are treated as missing.
	Cases Used	Statistics for each analysis are based on the cases with no missing or out-of-range data for any variable in the analysis.
Syntax		T-TEST PAIRS=KN1 KN5 KN15 UNKN5 UNKN15 KN5 KN5 KN5 KN5 KN15 KN15 KN15 WITH UNKN1 KN1 KN1 KN1 KN1 KN15 UNKN1 UNKN5 UNKN15 UNKN1 UNKN5 UNKN15 (PAIRED) /CRITERIA=CI(.9500) /MISSING=ANALYSIS.
Resources	Processor Time	00:00:00.02
	Elapsed Time	00:00:00.01
[DataSet0]
Paired Samples Statistics
		Mean	N	Std. Deviation	Std. Error Mean
Pair 1	KN1	1.15548	10	0.59855	0.189278
	UNKN1	0.630909	10	0.435071	0.137581
Pair 2	KN5	0.741416	10	0.543779	0.171958
	KN1	1.15548	10	0.59855	0.189278
Pair 3	KN15	0.423081	10	0.296082	0.0936293
	KN1	1.15548	10	0.59855	0.189278
Pair 4	UNKN5	0.465476	10	0.33639	0.106376
	KN1	1.15548	10	0.59855	0.189278
Pair 5	UNKN15	0.369931	10	0.294932	0.0932658
	KN1	1.15548	10	0.59855	0.189278
Pair 6	KN5	0.741416	10	0.543779	0.171958
	KN15	0.423081	10	0.296082	0.0936293
Pair 7	KN5	0.741416	10	0.543779	0.171958
	UNKN1	0.630909	10	0.435071	0.137581
Pair 8	KN5	0.741416	10	0.543779	0.171958
	UNKN5	0.465476	10	0.33639	0.106376
Pair 9	KN5	0.741416	10	0.543779	0.171958
	UNKN15	0.369931	10	0.294932	0.0932658
Pair 10	KN15	0.423081	10	0.296082	0.0936293
	UNKN1	0.630909	10	0.435071	0.137581
Pair 11	KN15	0.423081	10	0.296082	0.0936293
	UNKN5	0.465476	10	0.33639	0.106376
Pair 12	KN15	0.423081	10	0.296082	0.0936293
	UNKN15	0.369931	10	0.294932	0.0932658
Paired Samples Correlations
		N	Correlation	Sig.
Pair 1	KN1 & UNKN1	10	0.0894411	0.805905
Pair 2	KN5 & KN1	10	0.159487	0.659861
Pair 3	KN15 & KN1	10	0.117946	0.745552
Pair 4	UNKN5 & KN1	10	-0.016201	0.96457
Pair 5	UNKN15 & KN1	10	0.226515	0.529149
Pair 6	KN5 & KN15	10	0.306454	0.38912
Pair 7	KN5 & UNKN1	10	0.571903	0.0840972
Pair 8	KN5 & UNKN5	10	0.301272	0.397598
Pair 9	KN5 & UNKN15	10	0.741848	0.0140348
Pair 10	KN15 & UNKN1	10	0.267401	0.455121
Pair 11	KN15 & UNKN5	10	-0.406374	0.243883
Pair 12	KN15 & UNKN15	10	0.238786	0.506433
Paired Samples Test
		Paired Differences					t	df	Sig. (2-tailed)
		Mean	Std. Deviation	Std. Error Mean	95% Confidence Interval of the Difference
					Lower	Upper
Pair 1	KN1 - UNKN1	0.524568	0.70779	0.223823	0.018246	1.03089	2.34368	9	0.043756
Pair 2	KN5 - KN1	-0.414061	0.741713	0.23455	-0.94465	0.116529	-1.76534	9	0.111322
Pair 3	KN15 - KN1	-0.732396	0.635706	0.201028	-1.18715	-0.277639	-3.64325	9	0.00537361
Pair 4	UNKN5 - KN1	-0.690001	0.691336	0.218619	-1.18455	-0.195449	-3.15617	9	0.0116215
Pair 5	UNKN15 - KN1	-0.785546	0.604379	0.191121	-1.21789	-0.3532	-4.1102	9	0.00263623
Pair 6	KN5 - KN15	0.318335	0.533554	0.168725	-0.0633463	0.700017	1.88672	9	0.0918167
Pair 7	KN5 - UNKN1	0.110508	0.46301	0.146417	-0.22071	0.441725	0.754747	9	0.469689
Pair 8	KN5 - UNKN5	0.27594	0.546476	0.172811	-0.114985	0.666865	1.59678	9	0.14478
Pair 9	KN5 - UNKN15	0.371486	0.380432	0.120303	0.0993409	0.64363	3.08791	9	0.0129731
Pair 10	KN15 - UNKN1	-0.207828	0.456135	0.144243	-0.534127	0.118472	-1.44082	9	0.183505
Pair 11	KN15 - UNKN5	-0.0423949	0.530822	0.167861	-0.422122	0.337332	-0.25256	9	0.806282
Pair 12	KN15 - UNKN15	0.0531504	0.364618	0.115302	-0.207681	0.313982	0.460966	9	0.65576
