# Supplementary material for: Psychophysiological responses to manual lifting of unknown loads
Source: PLoS One. 2021 Feb 26;16(2):e0247442. doi: 10.1371/journal.pone.0247442 (PMC7909684; doi:10.1371/journal.pone.0247442)
Supplement: S1 Data — (ZIP) [file pone.0247442.s001.zip › HRV_mHR_SPSS_Output.xlsx]

## Sheet: Sheet1
GLM KN1 KN5 KN15 UNKN1 UNKN5 UNKN15
/WSFACTOR=Knoledge 2 Polynomial load 3 Polynomial
/METHOD=SSTYPE(3)
/PLOT=PROFILE(load*Knoledge)
/EMMEANS=TABLES(OVERALL)
/EMMEANS=TABLES(Knoledge) COMPARE ADJ(LSD)
/EMMEANS=TABLES(load) COMPARE ADJ(LSD)
/EMMEANS=TABLES(Knoledge*load)
/PRINT=DESCRIPTIVE ETASQ OPOWER
/CRITERIA=ALPHA(.05)
/WSDESIGN=Knoledge load Knoledge*load.
General Linear Model
Notes
Output Created		01-JUN-2018 05:16:19
Comments
Input	Active Dataset	DataSet0
	Filter	<none>
	Weight	<none>
	Split File	<none>
	N of Rows in Working Data File	10
Missing Value Handling	Definition of Missing	User-defined missing values are treated as missing.
	Cases Used	Statistics are based on all cases with valid data for all variables in the model.
Syntax		GLM KN1 KN5 KN15 UNKN1 UNKN5 UNKN15 /WSFACTOR=Knoledge 2 Polynomial load 3 Polynomial /METHOD=SSTYPE(3) /PLOT=PROFILE(load*Knoledge) /EMMEANS=TABLES(OVERALL) /EMMEANS=TABLES(Knoledge) COMPARE ADJ(LSD) /EMMEANS=TABLES(load) COMPARE ADJ(LSD) /EMMEANS=TABLES(Knoledge*load) /PRINT=DESCRIPTIVE ETASQ OPOWER /CRITERIA=ALPHA(.05) /WSDESIGN=Knoledge load Knoledge*load.
Resources	Processor Time	00:00:00.19
	Elapsed Time	00:00:00.19
Within-Subjects Factors
Measure:	MEASURE_1
Knoledge		Dependent Variable
1	1	KN1
	2	KN5
	3	KN15
2	1	UNKN1
	2	UNKN5
	3	UNKN15
Descriptive Statistics
	Mean	Std. Deviation	N
KN1	87.9756	8.88719	10
KN5	89.9919	9.28905	10
KN15	91.4262	9.15305	10
UNKN1	90.9338	10.7143	10
UNKN5	92.2513	8.28436	10
UNKN15	93.3454	8.06859	10
Multivariate Testsa
Effect		Value	F	Hypothesis df	Error df	Sig.	Partial Eta Squared	Noncent. Parameter	Observed Powerc
Knoledge	Pillai's Trace	0.485588	8.496b	1	9	0.0171783	0.485588	8.49569	0.737279
	Wilks' Lambda	0.514412	8.496b	1	9	0.0171783	0.485588	8.49569	0.737279
	Hotelling's Trace	0.943966	8.496b	1	9	0.0171783	0.485588	8.49569	0.737279
	Roy's Largest Root	0.943966	8.496b	1	9	0.0171783	0.485588	8.49569	0.737279
load	Pillai's Trace	0.57504	5.413b	2	8	0.0326132	0.57504	10.8253	0.676158
	Wilks' Lambda	0.42496	5.413b	2	8	0.0326132	0.57504	10.8253	0.676158
	Hotelling's Trace	1.35316	5.413b	2	8	0.0326132	0.57504	10.8253	0.676158
	Roy's Largest Root	1.35316	5.413b	2	8	0.0326132	0.57504	10.8253	0.676158
Knoledge * load	Pillai's Trace	0.0138104	.056b	2	8	0.945892	0.0138104	0.11203	0.0559573
	Wilks' Lambda	0.98619	.056b	2	8	0.945892	0.0138104	0.11203	0.0559573
	Hotelling's Trace	0.0140038	.056b	2	8	0.945892	0.0138104	0.11203	0.0559573
	Roy's Largest Root	0.0140038	.056b	2	8	0.945892	0.0138104	0.11203	0.0559573
a. Design: Intercept Within Subjects Design: Knoledge + load + Knoledge * load
b. Exact statistic
c. Computed using alpha = .05
Mauchly's Test of Sphericitya
Measure:	MEASURE_1
Within Subjects Effect	Mauchly's W	Approx. Chi-Square	df	Sig.	Epsilonb
					Greenhouse-Geisser	Huynh-Feldt	Lower-bound
Knoledge	1	0	0		1	1	1
load	0.795236	1.83293	2	0.39993	0.830038	0.994613	0.5
Knoledge * load	0.419755	6.94467	2	0.0310444	0.632813	0.68889	0.5
Tests the null hypothesis that the error covariance matrix of the orthonormalized transformed dependent variables is proportional to an identity matrix.
a. Design: Intercept Within Subjects Design: Knoledge + load + Knoledge * load
b. May be used to adjust the degrees of freedom for the averaged tests of significance. Corrected tests are displayed in the Tests of Within-Subjects Effects table.
Tests of Within-Subjects Effects
Measure:	MEASURE_1
Source		Type III Sum of Squares	df	Mean Square	F	Sig.	Partial Eta Squared	Noncent. Parameter	Observed Powera
Knoledge	Sphericity Assumed	84.8899	1	84.8899	8.49569	0.0171783	0.485588	8.49569	0.737279
	Greenhouse-Geisser	84.8899	1	84.8899	8.49569	0.0171783	0.485588	8.49569	0.737279
	Huynh-Feldt	84.8899	1	84.8899	8.49569	0.0171783	0.485588	8.49569	0.737279
	Lower-bound	84.8899	1	84.8899	8.49569	0.0171783	0.485588	8.49569	0.737279
Error(Knoledge)	Sphericity Assumed	89.9289	9	9.9921
	Greenhouse-Geisser	89.9289	9	9.9921
	Huynh-Feldt	89.9289	9	9.9921
	Lower-bound	89.9289	9	9.9921
load	Sphericity Assumed	86.454	2	43.227	4.34791	0.0288047	0.325737	8.69582	0.677448
	Greenhouse-Geisser	86.454	1.66008	52.0783	4.34791	0.0382605	0.325737	7.21786	0.614066
	Huynh-Feldt	86.454	1.98923	43.4611	4.34791	0.0290639	0.325737	8.64897	0.675584
	Lower-bound	86.454	1	86.454	4.34791	0.0667044	0.325737	4.34791	0.461134
Error(load)	Sphericity Assumed	178.956	18	9.94202
	Greenhouse-Geisser	178.956	14.9407	11.9778
	Huynh-Feldt	178.956	17.903	9.99587
	Lower-bound	178.956	9	19.884
Knoledge * load	Sphericity Assumed	2.80596	2	1.40298	0.0787691	0.92457	0.00867619	0.157538	0.0601964
	Greenhouse-Geisser	2.80596	1.26563	2.21706	0.0787691	0.839775	0.00867619	0.0996923	0.0582024
	Huynh-Feldt	2.80596	1.37778	2.03658	0.0787691	0.857832	0.00867619	0.108527	0.0585445
	Lower-bound	2.80596	1	2.80596	0.0787691	0.785317	0.00867619	0.0787691	0.0573103
Error(Knoledge*load)	Sphericity Assumed	320.604	18	17.8113
	Greenhouse-Geisser	320.604	11.3906	28.1462
	Huynh-Feldt	320.604	12.4	25.8551
	Lower-bound	320.604	9	35.6226
a. Computed using alpha = .05
Tests of Within-Subjects Contrasts
Measure:	MEASURE_1
Source			Type III Sum of Squares	df	Mean Square	F	Sig.	Partial Eta Squared	Noncent. Parameter	Observed Powera
Knoledge	Linear		84.8899	1	84.8899	8.49569	0.0171783	0.485588	8.49569	0.737279
Error(Knoledge)	Linear		89.9289	9	9.9921
load		Linear	85.9135	1	85.9135	9.03212	0.0148272	0.500891	9.03212	0.762614
		Quadratic	0.540558	1	0.540558	0.0521167	0.824523	0.00575741	0.0521167	0.0548303
Error(load)		Linear	85.6079	9	9.51199
		Quadratic	93.3485	9	10.3721
Knoledge * load	Linear	Linear	2.6988	1	2.6988	0.0862676	0.775638	0.00949428	0.0862676	0.0580091
		Quadratic	0.107162	1	0.107162	0.0246999	0.878586	0.00273692	0.0246999	0.0522861
Error(Knoledge*load)	Linear	Linear	281.557	9	31.2841
		Quadratic	39.0469	9	4.33854
a. Computed using alpha = .05
Tests of Between-Subjects Effects
Measure:	MEASURE_1
Transformed Variable:	Average
Source	Type III Sum of Squares	df	Mean Square	F	Sig.	Partial Eta Squared	Noncent. Parameter	Observed Powera
Intercept	496722	1	496722	1149.62	8.32776e-11	0.992232	1149.62	1
Error	3888.69	9	432.077
a. Computed using alpha = .05
Estimated Marginal Means
1. Grand Mean
Measure:	MEASURE_1
Mean	Std. Error	95% Confidence Interval
		Lower Bound	Upper Bound
90.9874	2.68352	84.9168	97.0579
2. Knoledge
Estimates
Measure:	MEASURE_1
Knoledge	Mean	Std. Error	95% Confidence Interval
			Lower Bound	Upper Bound
1	89.7979	2.73027	83.6216	95.9742
2	92.1768	2.69838	86.0727	98.281
Pairwise Comparisons
Measure:	MEASURE_1
(I) Knoledge		Mean Difference (I-J)	Std. Error	Sig.b	95% Confidence Interval for Differenceb
					Lower Bound	Upper Bound
1	2	-2.379*	0.816174	0.0171783	-4.22525	-0.532619
2	1	2.379*	0.816174	0.0171783	0.532619	4.22525
Based on estimated marginal means
*. The mean difference is significant at the .05 level.
b. Adjustment for multiple comparisons: Least Significant Difference (equivalent to no adjustments).
Multivariate Tests
	Value	F	Hypothesis df	Error df	Sig.	Partial Eta Squared	Noncent. Parameter	Observed Powerb
Pillai's trace	0.485588	8.496a	1	9	0.0171783	0.485588	8.49569	0.737279
Wilks' lambda	0.514412	8.496a	1	9	0.0171783	0.485588	8.49569	0.737279
Hotelling's trace	0.943966	8.496a	1	9	0.0171783	0.485588	8.49569	0.737279
Roy's largest root	0.943966	8.496a	1	9	0.0171783	0.485588	8.49569	0.737279
Each F tests the multivariate effect of Knoledge. These tests are based on the linearly independent pairwise comparisons among the estimated marginal means.
a. Exact statistic
b. Computed using alpha = .05
3. load
Estimates
Measure:	MEASURE_1
load	Mean	Std. Error	95% Confidence Interval
			Lower Bound	Upper Bound
1	89.4547	2.92957	82.8276	96.0818
2	91.1216	2.69942	85.0151	97.2281
3	92.3858	2.59399	86.5178	98.2538
Pairwise Comparisons
Measure:	MEASURE_1
(I) load		Mean Difference (I-J)	Std. Error	Sig.b	95% Confidence Interval for Differenceb
					Lower Bound	Upper Bound
1	2	-1.6669	0.792386	0.0647342	-3.4594	0.125603
	3	-2.931*	0.975294	0.0148272	-5.13737	-0.724831
2	1	1.6669	0.792386	0.0647342	-0.125603	3.4594
	3	-1.2642	1.18471	0.313714	-3.94419	1.41579
3	1	2.931*	0.975294	0.0148272	0.724831	5.13737
	2	1.2642	1.18471	0.313714	-1.41579	3.94419
Based on estimated marginal means
*. The mean difference is significant at the .05 level.
b. Adjustment for multiple comparisons: Least Significant Difference (equivalent to no adjustments).
Multivariate Tests
	Value	F	Hypothesis df	Error df	Sig.	Partial Eta Squared	Noncent. Parameter	Observed Powerb
Pillai's trace	0.57504	5.413a	2	8	0.0326132	0.57504	10.8253	0.676158
Wilks' lambda	0.42496	5.413a	2	8	0.0326132	0.57504	10.8253	0.676158
Hotelling's trace	1.35316	5.413a	2	8	0.0326132	0.57504	10.8253	0.676158
Roy's largest root	1.35316	5.413a	2	8	0.0326132	0.57504	10.8253	0.676158
Each F tests the multivariate effect of load. These tests are based on the linearly independent pairwise comparisons among the estimated marginal means.
a. Exact statistic
b. Computed using alpha = .05
4. Knoledge * load
Measure:	MEASURE_1
Knoledge		Mean	Std. Error	95% Confidence Interval
				Lower Bound	Upper Bound
1	1	87.9756	2.81038	81.6181	94.3331
	2	89.9919	2.93746	83.3469	96.6369
	3	91.4262	2.89445	84.8785	97.9739
2	1	90.9338	3.38815	83.2693	98.5983
	2	92.2513	2.61974	86.325	98.1776
	3	93.3454	2.55151	87.5735	99.1173
Profile Plots
DATASET ACTIVATE DataSet1.
GLM known1 known5 known15 Unknown1 Unknown5 Unknown15
/WSFACTOR=PSD 6 Polynomial
/METHOD=SSTYPE(3)
/EMMEANS=TABLES(OVERALL)
/EMMEANS=TABLES(PSD) COMPARE ADJ(LSD)
/PRINT=DESCRIPTIVE ETASQ OPOWER
/CRITERIA=ALPHA(.05)
/WSDESIGN=PSD.
General Linear Model
Notes
Output Created		01-JUN-2018 05:16:37
Comments
Input	Active Dataset	DataSet1
	Filter	<none>
	Weight	<none>
	Split File	<none>
	N of Rows in Working Data File	10
Missing Value Handling	Definition of Missing	User-defined missing values are treated as missing.
	Cases Used	Statistics are based on all cases with valid data for all variables in the model.
Syntax		GLM known1 known5 known15 Unknown1 Unknown5 Unknown15 /WSFACTOR=PSD 6 Polynomial /METHOD=SSTYPE(3) /EMMEANS=TABLES(OVERALL) /EMMEANS=TABLES(PSD) COMPARE ADJ(LSD) /PRINT=DESCRIPTIVE ETASQ OPOWER /CRITERIA=ALPHA(.05) /WSDESIGN=PSD.
Resources	Processor Time	00:00:00.00
	Elapsed Time	00:00:00.02
[DataSet1]
Within-Subjects Factors
Measure:	MEASURE_1
PSD	Dependent Variable
1	known1
2	known5
3	known15
4	Unknown1
5	Unknown5
6	Unknown15
Descriptive Statistics
	Mean	Std. Deviation	N
known1	87.9756	8.88719	10
known5	89.9919	9.28905	10
known15	91.4262	9.15305	10
Unknown1	90.9338	10.7143	10
Unknown5	92.2513	8.28436	10
Unknown15	93.3454	8.06859	10
Multivariate Testsa
Effect		Value	F	Hypothesis df	Error df	Sig.	Partial Eta Squared	Noncent. Parameter	Observed Powerc
PSD	Pillai's Trace	0.836425	5.113b	5	5	0.0488206	0.836425	25.567	0.652826
	Wilks' Lambda	0.163575	5.113b	5	5	0.0488206	0.836425	25.567	0.652826
	Hotelling's Trace	5.1134	5.113b	5	5	0.0488206	0.836425	25.567	0.652826
	Roy's Largest Root	5.1134	5.113b	5	5	0.0488206	0.836425	25.567	0.652826
a. Design: Intercept Within Subjects Design: PSD
b. Exact statistic
c. Computed using alpha = .05
Mauchly's Test of Sphericitya
Measure:	MEASURE_1
Within Subjects Effect	Mauchly's W	Approx. Chi-Square	df	Sig.	Epsilonb
					Greenhouse-Geisser	Huynh-Feldt	Lower-bound
PSD	0.0478012	21.589	14	0.103221	0.492027	0.691186	0.2
Tests the null hypothesis that the error covariance matrix of the orthonormalized transformed dependent variables is proportional to an identity matrix.
a. Design: Intercept Within Subjects Design: PSD
b. May be used to adjust the degrees of freedom for the averaged tests of significance. Corrected tests are displayed in the Tests of Within-Subjects Effects table.
Tests of Within-Subjects Effects
Measure:	MEASURE_1
Source		Type III Sum of Squares	df	Mean Square	F	Sig.	Partial Eta Squared	Noncent. Parameter	Observed Powera
PSD	Sphericity Assumed	174.15	5	34.83	2.65883	0.0344771	0.228053	13.2941	0.759527
	Greenhouse-Geisser	174.15	2.46013	70.7888	2.65883	0.0826834	0.228053	6.54107	0.520029
	Huynh-Feldt	174.15	3.45593	50.3916	2.65883	0.0583338	0.228053	9.18872	0.630999
	Lower-bound	174.15	1	174.15	2.65883	0.137414	0.228053	2.65883	0.308421
Error(PSD)	Sphericity Assumed	589.489	45	13.0998
	Greenhouse-Geisser	589.489	22.1412	26.6241
	Huynh-Feldt	589.489	31.1034	18.9526
	Lower-bound	589.489	9	65.4988
a. Computed using alpha = .05
Tests of Within-Subjects Contrasts
Measure:	MEASURE_1
Source		Type III Sum of Squares	df	Mean Square	F	Sig.	Partial Eta Squared	Noncent. Parameter	Observed Powera
PSD	Linear	156.845	1	156.845	11.6949	0.00763053	0.565111	11.6949	0.859671
	Quadratic	3.07001	1	3.07001	0.110468	0.747223	0.0121253	0.110468	0.060268
	Cubic	9.39293	1	9.39293	2.06462	0.184591	0.186597	2.06462	0.250866
	Order 4	0.169346	1	0.169346	0.0122139	0.914425	0.00135526	0.0122139	0.0511297
	Order 5	4.67256	1	4.67256	0.794409	0.395973	0.0811084	0.794409	0.125807
Error(PSD)	Linear	120.702	9	13.4114
	Quadratic	250.12	9	27.7911
	Cubic	40.9452	9	4.54947
	Order 4	124.785	9	13.865
	Order 5	52.9363	9	5.88181
a. Computed using alpha = .05
Tests of Between-Subjects Effects
Measure:	MEASURE_1
Transformed Variable:	Average
Source	Type III Sum of Squares	df	Mean Square	F	Sig.	Partial Eta Squared	Noncent. Parameter	Observed Powera
Intercept	496722	1	496722	1149.62	8.32776e-11	0.992232	1149.62	1
Error	3888.69	9	432.077
a. Computed using alpha = .05
Estimated Marginal Means
1. Grand Mean
Measure:	MEASURE_1
Mean	Std. Error	95% Confidence Interval
		Lower Bound	Upper Bound
90.9874	2.68352	84.9168	97.0579
2. PSD
Estimates
Measure:	MEASURE_1
PSD	Mean	Std. Error	95% Confidence Interval
			Lower Bound	Upper Bound
1	87.9756	2.81038	81.6181	94.3331
2	89.9919	2.93746	83.3469	96.6369
3	91.4262	2.89445	84.8785	97.9739
4	90.9338	3.38815	83.2693	98.5983
5	92.2513	2.61974	86.325	98.1776
6	93.3454	2.55151	87.5735	99.1173
Pairwise Comparisons
Measure:	MEASURE_1
(I) PSD		Mean Difference (I-J)	Std. Error	Sig.b	95% Confidence Interval for Differenceb
					Lower Bound	Upper Bound
1	2	-2.0163	0.892178	0.0501787	-4.03455	0.00194778
	3	-3.4506	1.79999	0.0874739	-7.52245	0.621253
	4	-2.9582	2.10382	0.193265	-7.71737	1.80097
	5	-4.276*	1.09809	0.00365396	-6.75975	-1.79165
	6	-5.370*	1.35906	0.00334904	-8.44421	-2.29539
2	1	2.0163	0.892178	0.0501787	-0.00194778	4.03455
	3	-1.4343	1.89436	0.468323	-5.71965	2.85105
	4	-0.9419	2.09148	0.663109	-5.67315	3.78935
	5	-2.2594	1.35498	0.129767	-5.32458	0.805776
	6	-3.3535	1.90983	0.112987	-7.67384	0.966841
3	1	3.4506	1.79999	0.0874739	-0.621253	7.52245
	2	1.4343	1.89436	0.468323	-2.85105	5.71965
	4	0.4924	1.04188	0.647744	-1.8645	2.8493
	5	-0.8251	1.168	0.497805	-3.4673	1.8171
	6	-1.9192	1.69143	0.285832	-5.74548	1.90708
4	1	2.9582	2.10382	0.193265	-1.80097	7.71737
	2	0.9419	2.09148	0.663109	-3.78935	5.67315
	3	-0.4924	1.04188	0.647744	-2.8493	1.8645
	5	-1.3175	1.54837	0.416892	-4.82016	2.18516
	6	-2.4116	2.21794	0.305158	-7.42893	2.60573
5	1	4.276*	1.09809	0.00365396	1.79165	6.75975
	2	2.2594	1.35498	0.129767	-0.805776	5.32458
	3	0.8251	1.168	0.497805	-1.8171	3.4673
	4	1.3175	1.54837	0.416892	-2.18516	4.82016
	6	-1.0941	1.30795	0.424526	-4.05289	1.86469
6	1	5.370*	1.35906	0.00334904	2.29539	8.44421
	2	3.3535	1.90983	0.112987	-0.966841	7.67384
	3	1.9192	1.69143	0.285832	-1.90708	5.74548
	4	2.4116	2.21794	0.305158	-2.60573	7.42893
	5	1.0941	1.30795	0.424526	-1.86469	4.05289
Based on estimated marginal means
*. The mean difference is significant at the .05 level.
b. Adjustment for multiple comparisons: Least Significant Difference (equivalent to no adjustments).
Multivariate Tests
	Value	F	Hypothesis df	Error df	Sig.	Partial Eta Squared	Noncent. Parameter	Observed Powerb
Pillai's trace	0.836425	5.113a	5	5	0.0488206	0.836425	25.567	0.652826
Wilks' lambda	0.163575	5.113a	5	5	0.0488206	0.836425	25.567	0.652826
Hotelling's trace	5.1134	5.113a	5	5	0.0488206	0.836425	25.567	0.652826
Roy's largest root	5.1134	5.113a	5	5	0.0488206	0.836425	25.567	0.652826
Each F tests the multivariate effect of PSD. These tests are based on the linearly independent pairwise comparisons among the estimated marginal means.
a. Exact statistic
b. Computed using alpha = .05
DATASET ACTIVATE DataSet0.
T-TEST PAIRS=KN1 KN5 KN15 UNKN5 UNKN15 KN5 KN5 KN5 KN5 KN15 KN15 KN15 WITH UNKN1 KN1 KN1 KN1 KN1 KN15 UNKN1 UNKN5 UNKN15 UNKN1 UNKN5 UNKN15 (PAIRED)
/CRITERIA=CI(.9500)
/MISSING=ANALYSIS.
T-Test
Notes
Output Created		01-JUN-2018 05:16:46
Comments
Input	Active Dataset	DataSet0
	Filter	<none>
	Weight	<none>
	Split File	<none>
	N of Rows in Working Data File	10
Missing Value Handling	Definition of Missing	User defined missing values are treated as missing.
	Cases Used	Statistics for each analysis are based on the cases with no missing or out-of-range data for any variable in the analysis.
Syntax		T-TEST PAIRS=KN1 KN5 KN15 UNKN5 UNKN15 KN5 KN5 KN5 KN5 KN15 KN15 KN15 WITH UNKN1 KN1 KN1 KN1 KN1 KN15 UNKN1 UNKN5 UNKN15 UNKN1 UNKN5 UNKN15 (PAIRED) /CRITERIA=CI(.9500) /MISSING=ANALYSIS.
Resources	Processor Time	00:00:00.02
	Elapsed Time	00:00:00.02
[DataSet0]
Paired Samples Statistics
		Mean	N	Std. Deviation	Std. Error Mean
Pair 1	KN1	87.9756	10	8.88719	2.81038
	UNKN1	90.9338	10	10.7143	3.38815
Pair 2	KN5	89.9919	10	9.28905	2.93746
	KN1	87.9756	10	8.88719	2.81038
Pair 3	KN15	91.4262	10	9.15305	2.89445
	KN1	87.9756	10	8.88719	2.81038
Pair 4	UNKN5	92.2513	10	8.28436	2.61974
	KN1	87.9756	10	8.88719	2.81038
Pair 5	UNKN15	93.3454	10	8.06859	2.55151
	KN1	87.9756	10	8.88719	2.81038
Pair 6	KN5	89.9919	10	9.28905	2.93746
	KN15	91.4262	10	9.15305	2.89445
Pair 7	KN5	89.9919	10	9.28905	2.93746
	UNKN1	90.9338	10	10.7143	3.38815
Pair 8	KN5	89.9919	10	9.28905	2.93746
	UNKN5	92.2513	10	8.28436	2.61974
Pair 9	KN5	89.9919	10	9.28905	2.93746
	UNKN15	93.3454	10	8.06859	2.55151
Pair 10	KN15	91.4262	10	9.15305	2.89445
	UNKN1	90.9338	10	10.7143	3.38815
Pair 11	KN15	91.4262	10	9.15305	2.89445
	UNKN5	92.2513	10	8.28436	2.61974
Pair 12	KN15	91.4262	10	9.15305	2.89445
	UNKN15	93.3454	10	8.06859	2.55151
Paired Samples Correlations
		N	Correlation	Sig.
Pair 1	KN1 & UNKN1	10	0.785117	0.0071314
Pair 2	KN5 & KN1	10	0.952768	2.05632e-05
Pair 3	KN15 & KN1	10	0.801285	0.00532594
Pair 4	UNKN5 & KN1	10	0.92058	0.000158017
Pair 5	UNKN15 & KN1	10	0.875882	0.000891506
Pair 6	KN5 & KN15	10	0.789072	0.00665488
Pair 7	KN5 & UNKN1	10	0.790448	0.00649445
Pair 8	KN5 & UNKN5	10	0.887268	0.000615414
Pair 9	KN5 & UNKN15	10	0.766609	0.00968728
Pair 10	KN15 & UNKN1	10	0.957082	1.40923e-05
Pair 11	KN15 & UNKN5	10	0.91502	0.00020571
Pair 12	KN15 & UNKN15	10	0.814269	0.00413319
Paired Samples Test
		Paired Differences					t	df	Sig. (2-tailed)
		Mean	Std. Deviation	Std. Error Mean	95% Confidence Interval of the Difference
					Lower	Upper
Pair 1	KN1 - UNKN1	-2.9582	6.65285	2.10382	-7.71737	1.80097	-1.40611	9	0.193265
Pair 2	KN5 - KN1	2.0163	2.82132	0.892178	-0.00194778	4.03455	2.25997	9	0.0501787
Pair 3	KN15 - KN1	3.4506	5.69206	1.79999	-0.621253	7.52245	1.91701	9	0.0874739
Pair 4	UNKN5 - KN1	4.2757	3.47247	1.09809	1.79165	6.75975	3.89376	9	0.00365396
Pair 5	UNKN15 - KN1	5.3698	4.29772	1.35906	2.29539	8.44421	3.95112	9	0.00334904
Pair 6	KN5 - KN15	-1.4343	5.9905	1.89436	-5.71965	2.85105	-0.757141	9	0.468323
Pair 7	KN5 - UNKN1	-0.9419	6.61383	2.09148	-5.67315	3.78935	-0.450352	9	0.663109
Pair 8	KN5 - UNKN5	-2.2594	4.28482	1.35498	-5.32458	0.805776	-1.66748	9	0.129767
Pair 9	KN5 - UNKN15	-3.3535	6.03942	1.90983	-7.67384	0.966841	-1.75591	9	0.112987
Pair 10	KN15 - UNKN1	0.4924	3.29472	1.04188	-1.8645	2.8493	0.472606	9	0.647744
Pair 11	KN15 - UNKN5	-0.8251	3.69354	1.168	-3.4673	1.8171	-0.706422	9	0.497805
Pair 12	KN15 - UNKN15	-1.9192	5.34877	1.69143	-5.74548	1.90708	-1.13466	9	0.285832
