# Supplementary material for: Psychophysiological responses to manual lifting of unknown loads
Source: PLoS One. 2021 Feb 26;16(2):e0247442. doi: 10.1371/journal.pone.0247442 (PMC7909684; doi:10.1371/journal.pone.0247442)
Supplement: S1 Data — (ZIP) [file pone.0247442.s001.zip › HRV_mRR_SPSS_Output.xlsx]

## Sheet: Sheet1
GLM KN1 KN5 KN15 UNKN1 UNKN5 UNKN15
/WSFACTOR=Knoledge 2 Polynomial load 3 Polynomial
/METHOD=SSTYPE(3)
/PLOT=PROFILE(load*Knoledge)
/EMMEANS=TABLES(OVERALL)
/EMMEANS=TABLES(Knoledge) COMPARE ADJ(LSD)
/EMMEANS=TABLES(load) COMPARE ADJ(LSD)
/EMMEANS=TABLES(Knoledge*load)
/PRINT=DESCRIPTIVE ETASQ OPOWER
/CRITERIA=ALPHA(.05)
/WSDESIGN=Knoledge load Knoledge*load.
General Linear Model
Notes
Output Created		01-JUN-2018 05:11:07
Comments
Input	Active Dataset	DataSet0
	Filter	<none>
	Weight	<none>
	Split File	<none>
	N of Rows in Working Data File	10
Missing Value Handling	Definition of Missing	User-defined missing values are treated as missing.
	Cases Used	Statistics are based on all cases with valid data for all variables in the model.
Syntax		GLM KN1 KN5 KN15 UNKN1 UNKN5 UNKN15 /WSFACTOR=Knoledge 2 Polynomial load 3 Polynomial /METHOD=SSTYPE(3) /PLOT=PROFILE(load*Knoledge) /EMMEANS=TABLES(OVERALL) /EMMEANS=TABLES(Knoledge) COMPARE ADJ(LSD) /EMMEANS=TABLES(load) COMPARE ADJ(LSD) /EMMEANS=TABLES(Knoledge*load) /PRINT=DESCRIPTIVE ETASQ OPOWER /CRITERIA=ALPHA(.05) /WSDESIGN=Knoledge load Knoledge*load.
Resources	Processor Time	00:00:00.22
	Elapsed Time	00:00:00.22
Within-Subjects Factors
Measure:	MEASURE_1
Knoledge		Dependent Variable
1	1	KN1
	2	KN5
	3	KN15
2	1	UNKN1
	2	UNKN5
	3	UNKN15
Descriptive Statistics
	Mean	Std. Deviation	N
KN1	691.479	75.5763	10
KN5	688.39	77.9772	10
KN15	665.973	67.1481	10
UNKN1	671.623	85.2186	10
UNKN5	664.065	80.2492	10
UNKN15	652.708	52.5565	10
Multivariate Testsa
Effect		Value	F	Hypothesis df	Error df	Sig.	Partial Eta Squared	Noncent. Parameter	Observed Powerc
Knoledge	Pillai's Trace	0.546898	10.863b	1	9	0.00929017	0.546898	10.8631	0.83401
	Wilks' Lambda	0.453102	10.863b	1	9	0.00929017	0.546898	10.8631	0.83401
	Hotelling's Trace	1.20701	10.863b	1	9	0.00929017	0.546898	10.8631	0.83401
	Roy's Largest Root	1.20701	10.863b	1	9	0.00929017	0.546898	10.8631	0.83401
load	Pillai's Trace	0.603148	6.079b	2	8	0.0248037	0.603148	12.1586	0.728589
	Wilks' Lambda	0.396852	6.079b	2	8	0.0248037	0.603148	12.1586	0.728589
	Hotelling's Trace	1.51983	6.079b	2	8	0.0248037	0.603148	12.1586	0.728589
	Roy's Largest Root	1.51983	6.079b	2	8	0.0248037	0.603148	12.1586	0.728589
Knoledge * load	Pillai's Trace	0.175121	.849b	2	8	0.462978	0.175121	1.6984	0.149117
	Wilks' Lambda	0.824879	.849b	2	8	0.462978	0.175121	1.6984	0.149117
	Hotelling's Trace	0.2123	.849b	2	8	0.462978	0.175121	1.6984	0.149117
	Roy's Largest Root	0.2123	.849b	2	8	0.462978	0.175121	1.6984	0.149117
a. Design: Intercept Within Subjects Design: Knoledge + load + Knoledge * load
b. Exact statistic
c. Computed using alpha = .05
Mauchly's Test of Sphericitya
Measure:	MEASURE_1
Within Subjects Effect	Mauchly's W	Approx. Chi-Square	df	Sig.	Epsilonb
					Greenhouse-Geisser	Huynh-Feldt	Lower-bound
Knoledge	1	0	0		1	1	1
load	0.322358	9.05675	2	0.0107982	0.596075	0.635354	0.5
Knoledge * load	0.376616	7.81223	2	0.0201185	0.615997	0.66426	0.5
Tests the null hypothesis that the error covariance matrix of the orthonormalized transformed dependent variables is proportional to an identity matrix.
a. Design: Intercept Within Subjects Design: Knoledge + load + Knoledge * load
b. May be used to adjust the degrees of freedom for the averaged tests of significance. Corrected tests are displayed in the Tests of Within-Subjects Effects table.
Tests of Within-Subjects Effects
Measure:	MEASURE_1
Source		Type III Sum of Squares	df	Mean Square	F	Sig.	Partial Eta Squared	Noncent. Parameter	Observed Powera
Knoledge	Sphericity Assumed	5500.07	1	5500.07	10.8631	0.00929017	0.546898	10.8631	0.83401
	Greenhouse-Geisser	5500.07	1	5500.07	10.8631	0.00929017	0.546898	10.8631	0.83401
	Huynh-Feldt	5500.07	1	5500.07	10.8631	0.00929017	0.546898	10.8631	0.83401
	Lower-bound	5500.07	1	5500.07	10.8631	0.00929017	0.546898	10.8631	0.83401
Error(Knoledge)	Sphericity Assumed	4556.77	9	506.308
	Greenhouse-Geisser	4556.77	9	506.308
	Huynh-Feldt	4556.77	9	506.308
	Lower-bound	4556.77	9	506.308
load	Sphericity Assumed	5378.78	2	2689.39	4.55496	0.0250783	0.336036	9.10992	0.699003
	Greenhouse-Geisser	5378.78	1.19215	4511.83	4.55496	0.0517885	0.336036	5.43019	0.528869
	Huynh-Feldt	5378.78	1.27071	4232.9	4.55496	0.0482398	0.336036	5.78802	0.548309
	Lower-bound	5378.78	1	5378.78	4.55496	0.0615959	0.336036	4.55496	0.478414
Error(load)	Sphericity Assumed	10627.8	18	590.431
	Greenhouse-Geisser	10627.8	10.7293	990.532
	Huynh-Feldt	10627.8	11.4364	929.295
	Lower-bound	10627.8	9	1180.86
Knoledge * load	Sphericity Assumed	309.561	2	154.781	0.221422	0.803529	0.0240117	0.442845	0.0794269
	Greenhouse-Geisser	309.561	1.23199	251.269	0.221422	0.697056	0.0240117	0.272791	0.0730147
	Huynh-Feldt	309.561	1.32852	233.012	0.221422	0.714212	0.0240117	0.294164	0.0739129
	Lower-bound	309.561	1	309.561	0.221422	0.649153	0.0240117	0.221422	0.0706883
Error(Knoledge*load)	Sphericity Assumed	12582.5	18	699.029
	Greenhouse-Geisser	12582.5	11.0879	1134.79
	Huynh-Feldt	12582.5	11.9567	1052.34
	Lower-bound	12582.5	9	1398.06
a. Computed using alpha = .05
Tests of Within-Subjects Contrasts
Measure:	MEASURE_1
Source			Type III Sum of Squares	df	Mean Square	F	Sig.	Partial Eta Squared	Noncent. Parameter	Observed Powera
Knoledge	Linear		5500.07	1	5500.07	10.8631	0.00929017	0.546898	10.8631	0.83401
Error(Knoledge)	Linear		4556.77	9	506.308
load		Linear	4933.06	1	4933.06	7.75895	0.0212096	0.462974	7.75895	0.698861
		Quadratic	445.715	1	445.715	0.817718	0.389412	0.08329	0.817718	0.128084
Error(load)		Linear	5722.11	9	635.79
		Quadratic	4905.65	9	545.072
Knoledge * load	Linear	Linear	108.603	1	108.603	0.0943313	0.765729	0.0103725	0.0943313	0.0587612
		Quadratic	200.958	1	200.958	0.81438	0.390341	0.0829782	0.81438	0.127758
Error(Knoledge*load)	Linear	Linear	10361.7	9	1151.3
		Quadratic	2220.86	9	246.762
a. Computed using alpha = .05
Tests of Between-Subjects Effects
Measure:	MEASURE_1
Transformed Variable:	Average
Source	Type III Sum of Squares	df	Mean Square	F	Sig.	Partial Eta Squared	Noncent. Parameter	Observed Powera
Intercept	2.71251e+07	1	2.71251e+07	913.914	2.31945e-10	0.990248	913.914	1
Error	267122	9	29680.2
a. Computed using alpha = .05
Estimated Marginal Means
1. Grand Mean
Measure:	MEASURE_1
Mean	Std. Error	95% Confidence Interval
		Lower Bound	Upper Bound
672.373	22.2412	622.06	722.686
2. Knoledge
Estimates
Measure:	MEASURE_1
Knoledge	Mean	Std. Error	95% Confidence Interval
			Lower Bound	Upper Bound
1	681.947	22.3054	631.489	732.406
2	662.799	22.554	611.778	713.819
Pairwise Comparisons
Measure:	MEASURE_1
(I) Knoledge		Mean Difference (I-J)	Std. Error	Sig.b	95% Confidence Interval for Differenceb
					Lower Bound	Upper Bound
1	2	19.149*	5.80981	0.00929017	6.00597	32.2914
2	1	-19.149*	5.80981	0.00929017	-32.2914	-6.00597
Based on estimated marginal means
*. The mean difference is significant at the .05 level.
b. Adjustment for multiple comparisons: Least Significant Difference (equivalent to no adjustments).
Multivariate Tests
	Value	F	Hypothesis df	Error df	Sig.	Partial Eta Squared	Noncent. Parameter	Observed Powerb
Pillai's trace	0.546898	10.863a	1	9	0.00929017	0.546898	10.8631	0.83401
Wilks' lambda	0.453102	10.863a	1	9	0.00929017	0.546898	10.8631	0.83401
Hotelling's trace	1.20701	10.863a	1	9	0.00929017	0.546898	10.8631	0.83401
Roy's largest root	1.20701	10.863a	1	9	0.00929017	0.546898	10.8631	0.83401
Each F tests the multivariate effect of Knoledge. These tests are based on the linearly independent pairwise comparisons among the estimated marginal means.
a. Exact statistic
b. Computed using alpha = .05
3. load
Estimates
Measure:	MEASURE_1
load	Mean	Std. Error	95% Confidence Interval
			Lower Bound	Upper Bound
1	681.551	24.0939	627.047	736.055
2	676.228	24.8712	619.965	732.49
3	659.341	18.5462	617.386	701.295
Pairwise Comparisons
Measure:	MEASURE_1
(I) load		Mean Difference (I-J)	Std. Error	Sig.b	95% Confidence Interval for Differenceb
					Lower Bound	Upper Bound
1	2	5.3235	3.85575	0.200701	-3.39881	14.0458
	3	22.211*	7.97364	0.0212096	4.17286	40.2481
2	1	-5.3235	3.85575	0.200701	-14.0458	3.39881
	3	16.887	9.93396	0.123362	-5.58517	39.3592
3	1	-22.211*	7.97364	0.0212096	-40.2481	-4.17286
	2	-16.887	9.93396	0.123362	-39.3592	5.58517
Based on estimated marginal means
*. The mean difference is significant at the .05 level.
b. Adjustment for multiple comparisons: Least Significant Difference (equivalent to no adjustments).
Multivariate Tests
	Value	F	Hypothesis df	Error df	Sig.	Partial Eta Squared	Noncent. Parameter	Observed Powerb
Pillai's trace	0.603148	6.079a	2	8	0.0248037	0.603148	12.1586	0.728589
Wilks' lambda	0.396852	6.079a	2	8	0.0248037	0.603148	12.1586	0.728589
Hotelling's trace	1.51983	6.079a	2	8	0.0248037	0.603148	12.1586	0.728589
Roy's largest root	1.51983	6.079a	2	8	0.0248037	0.603148	12.1586	0.728589
Each F tests the multivariate effect of load. These tests are based on the linearly independent pairwise comparisons among the estimated marginal means.
a. Exact statistic
b. Computed using alpha = .05
4. Knoledge * load
Measure:	MEASURE_1
Knoledge		Mean	Std. Error	95% Confidence Interval
				Lower Bound	Upper Bound
1	1	691.479	23.8993	637.415	745.543
	2	688.39	24.6586	632.608	744.172
	3	665.973	21.2341	617.938	714.008
2	1	671.623	26.9485	610.661	732.585
	2	664.065	25.377	606.658	721.472
	3	652.708	16.6198	615.111	690.305
Profile Plots
DATASET ACTIVATE DataSet1.
GLM known1 known5 known15 Unknown1 Unknown5 Unknown15
/WSFACTOR=PSD 6 Polynomial
/METHOD=SSTYPE(3)
/EMMEANS=TABLES(OVERALL)
/EMMEANS=TABLES(PSD) COMPARE ADJ(LSD)
/PRINT=DESCRIPTIVE ETASQ OPOWER
/CRITERIA=ALPHA(.05)
/WSDESIGN=PSD.
General Linear Model
Notes
Output Created		01-JUN-2018 05:14:48
Comments
Input	Active Dataset	DataSet1
	Filter	<none>
	Weight	<none>
	Split File	<none>
	N of Rows in Working Data File	10
Missing Value Handling	Definition of Missing	User-defined missing values are treated as missing.
	Cases Used	Statistics are based on all cases with valid data for all variables in the model.
Syntax		GLM known1 known5 known15 Unknown1 Unknown5 Unknown15 /WSFACTOR=PSD 6 Polynomial /METHOD=SSTYPE(3) /EMMEANS=TABLES(OVERALL) /EMMEANS=TABLES(PSD) COMPARE ADJ(LSD) /PRINT=DESCRIPTIVE ETASQ OPOWER /CRITERIA=ALPHA(.05) /WSDESIGN=PSD.
Resources	Processor Time	00:00:00.02
	Elapsed Time	00:00:00.02
[DataSet1]
Within-Subjects Factors
Measure:	MEASURE_1
PSD	Dependent Variable
1	known1
2	known5
3	known15
4	Unknown1
5	Unknown5
6	Unknown15
Descriptive Statistics
	Mean	Std. Deviation	N
known1	691.479	75.5763	10
known5	688.39	77.9772	10
known15	665.973	67.1481	10
Unknown1	671.623	85.2186	10
Unknown5	664.065	80.2492	10
Unknown15	652.708	52.5565	10
Multivariate Testsa
Effect		Value	F	Hypothesis df	Error df	Sig.	Partial Eta Squared	Noncent. Parameter	Observed Powerc
PSD	Pillai's Trace	0.793017	3.831b	5	5	0.0833773	0.793017	19.1565	0.523269
	Wilks' Lambda	0.206983	3.831b	5	5	0.0833773	0.793017	19.1565	0.523269
	Hotelling's Trace	3.83131	3.831b	5	5	0.0833773	0.793017	19.1565	0.523269
	Roy's Largest Root	3.83131	3.831b	5	5	0.0833773	0.793017	19.1565	0.523269
a. Design: Intercept Within Subjects Design: PSD
b. Exact statistic
c. Computed using alpha = .05
Mauchly's Test of Sphericitya
Measure:	MEASURE_1
Within Subjects Effect	Mauchly's W	Approx. Chi-Square	df	Sig.	Epsilonb
					Greenhouse-Geisser	Huynh-Feldt	Lower-bound
PSD	0.0631313	19.614	14	0.163264	0.539475	0.792488	0.2
Tests the null hypothesis that the error covariance matrix of the orthonormalized transformed dependent variables is proportional to an identity matrix.
a. Design: Intercept Within Subjects Design: PSD
b. May be used to adjust the degrees of freedom for the averaged tests of significance. Corrected tests are displayed in the Tests of Within-Subjects Effects table.
Tests of Within-Subjects Effects
Measure:	MEASURE_1
Source		Type III Sum of Squares	df	Mean Square	F	Sig.	Partial Eta Squared	Noncent. Parameter	Observed Powera
PSD	Sphericity Assumed	11188.4	5	2237.68	3.62645	0.00768179	0.28721	18.1322	0.89127
	Greenhouse-Geisser	11188.4	2.69738	4147.89	3.62645	0.0307444	0.28721	9.78189	0.69567
	Huynh-Feldt	11188.4	3.96244	2823.62	3.62645	0.0142352	0.28721	14.3696	0.824995
	Lower-bound	11188.4	1	11188.4	3.62645	0.0892688	0.28721	3.62645	0.398295
Error(PSD)	Sphericity Assumed	27767.1	45	617.046
	Greenhouse-Geisser	27767.1	24.2764	1143.79
	Huynh-Feldt	27767.1	35.6619	778.619
	Lower-bound	27767.1	9	3085.23
a. Computed using alpha = .05
Tests of Within-Subjects Contrasts
Measure:	MEASURE_1
Source		Type III Sum of Squares	df	Mean Square	F	Sig.	Partial Eta Squared	Noncent. Parameter	Observed Powera
PSD	Linear	9745	1	9745	14.4909	0.00417426	0.616873	14.4909	0.921872
	Quadratic	38.984	1	38.984	0.0361545	0.853416	0.00400109	0.0361545	0.0533482
	Cubic	118.477	1	118.477	0.320032	0.585414	0.0343381	0.320032	0.0800304
	Order 4	515.334	1	515.334	0.833731	0.385003	0.0847828	0.833731	0.129649
	Order 5	770.617	1	770.617	2.22615	0.169888	0.198301	2.22615	0.266641
Error(PSD)	Linear	6052.42	9	672.491
	Quadratic	9704.35	9	1078.26
	Cubic	3331.84	9	370.204
	Order 4	5562.96	9	618.106
	Order 5	3115.49	9	346.165
a. Computed using alpha = .05
Tests of Between-Subjects Effects
Measure:	MEASURE_1
Transformed Variable:	Average
Source	Type III Sum of Squares	df	Mean Square	F	Sig.	Partial Eta Squared	Noncent. Parameter	Observed Powera
Intercept	2.71251e+07	1	2.71251e+07	913.914	2.31945e-10	0.990248	913.914	1
Error	267122	9	29680.2
a. Computed using alpha = .05
Estimated Marginal Means
1. Grand Mean
Measure:	MEASURE_1
Mean	Std. Error	95% Confidence Interval
		Lower Bound	Upper Bound
672.373	22.2412	622.06	722.686
2. PSD
Estimates
Measure:	MEASURE_1
PSD	Mean	Std. Error	95% Confidence Interval
			Lower Bound	Upper Bound
1	691.479	23.8993	637.415	745.543
2	688.39	24.6586	632.608	744.172
3	665.973	21.2341	617.938	714.008
4	671.623	26.9485	610.661	732.585
5	664.065	25.377	606.658	721.472
6	652.708	16.6198	615.111	690.305
Pairwise Comparisons
Measure:	MEASURE_1
(I) PSD		Mean Difference (I-J)	Std. Error	Sig.b	95% Confidence Interval for Differenceb
					Lower Bound	Upper Bound
1	2	3.089	9.28743	0.747052	-17.9206	24.0986
	3	25.506	14.2885	0.107907	-6.81674	57.8287
	4	19.856	16.5147	0.259916	-17.5028	57.2148
	5	27.414*	9.23012	0.0157009	6.53403	48.294
	6	38.771*	12.7273	0.0138758	9.97993	67.5621
2	1	-3.089	9.28743	0.747052	-24.0986	17.9206
	3	22.417	11.0512	0.0731143	-2.58246	47.4165
	4	16.767	9.88289	0.124011	-5.58965	39.1236
	5	24.325*	5.45599	0.00158089	11.9827	36.6673
	6	35.682*	11.6604	0.0135694	9.30434	62.0597
3	1	-25.506	14.2885	0.107907	-57.8287	6.81674
	2	-22.417	11.0512	0.0731143	-47.4165	2.58246
	4	-5.65	9.27475	0.557467	-26.631	15.331
	5	1.908	11.3909	0.870678	-23.8599	27.6759
	6	13.265	8.85273	0.168256	-6.76127	33.2913
4	1	-19.856	16.5147	0.259916	-57.2148	17.5028
	2	-16.767	9.88289	0.124011	-39.1236	5.58965
	3	5.65	9.27475	0.557467	-15.331	26.631
	5	7.558	9.6357	0.45297	-14.2395	29.3555
	6	18.915	12.3797	0.160886	-9.08985	46.9198
5	1	-27.414*	9.23012	0.0157009	-48.294	-6.53403
	2	-24.325*	5.45599	0.00158089	-36.6673	-11.9827
	3	-1.908	11.3909	0.870678	-27.6759	23.8599
	4	-7.558	9.6357	0.45297	-29.3555	14.2395
	6	11.357	10.7251	0.317228	-12.9048	35.6188
6	1	-38.771*	12.7273	0.0138758	-67.5621	-9.97993
	2	-35.682*	11.6604	0.0135694	-62.0597	-9.30434
	3	-13.265	8.85273	0.168256	-33.2913	6.76127
	4	-18.915	12.3797	0.160886	-46.9198	9.08985
	5	-11.357	10.7251	0.317228	-35.6188	12.9048
Based on estimated marginal means
*. The mean difference is significant at the .05 level.
b. Adjustment for multiple comparisons: Least Significant Difference (equivalent to no adjustments).
Multivariate Tests
	Value	F	Hypothesis df	Error df	Sig.	Partial Eta Squared	Noncent. Parameter	Observed Powerb
Pillai's trace	0.793017	3.831a	5	5	0.0833773	0.793017	19.1565	0.523269
Wilks' lambda	0.206983	3.831a	5	5	0.0833773	0.793017	19.1565	0.523269
Hotelling's trace	3.83131	3.831a	5	5	0.0833773	0.793017	19.1565	0.523269
Roy's largest root	3.83131	3.831a	5	5	0.0833773	0.793017	19.1565	0.523269
Each F tests the multivariate effect of PSD. These tests are based on the linearly independent pairwise comparisons among the estimated marginal means.
a. Exact statistic
b. Computed using alpha = .05
DATASET ACTIVATE DataSet0.
T-TEST PAIRS=KN1 KN5 KN15 UNKN5 UNKN15 KN5 KN5 KN5 KN5 KN15 KN15 KN15 WITH UNKN1 KN1 KN1 KN1 KN1 KN15 UNKN1 UNKN5 UNKN15 UNKN1 UNKN5 UNKN15 (PAIRED)
/CRITERIA=CI(.9500)
/MISSING=ANALYSIS.
T-Test
Notes
Output Created		01-JUN-2018 05:14:58
Comments
Input	Active Dataset	DataSet0
	Filter	<none>
	Weight	<none>
	Split File	<none>
	N of Rows in Working Data File	10
Missing Value Handling	Definition of Missing	User defined missing values are treated as missing.
	Cases Used	Statistics for each analysis are based on the cases with no missing or out-of-range data for any variable in the analysis.
Syntax		T-TEST PAIRS=KN1 KN5 KN15 UNKN5 UNKN15 KN5 KN5 KN5 KN5 KN15 KN15 KN15 WITH UNKN1 KN1 KN1 KN1 KN1 KN15 UNKN1 UNKN5 UNKN15 UNKN1 UNKN5 UNKN15 (PAIRED) /CRITERIA=CI(.9500) /MISSING=ANALYSIS.
Resources	Processor Time	00:00:00.02
	Elapsed Time	00:00:00.02
[DataSet0]
Paired Samples Statistics
		Mean	N	Std. Deviation	Std. Error Mean
Pair 1	KN1	691.479	10	75.5763	23.8993
	UNKN1	671.623	10	85.2186	26.9485
Pair 2	KN5	688.39	10	77.9772	24.6586
	KN1	691.479	10	75.5763	23.8993
Pair 3	KN15	665.973	10	67.1481	21.2341
	KN1	691.479	10	75.5763	23.8993
Pair 4	UNKN5	664.065	10	80.2492	25.377
	KN1	691.479	10	75.5763	23.8993
Pair 5	UNKN15	652.708	10	52.5565	16.6198
	KN1	691.479	10	75.5763	23.8993
Pair 6	KN5	688.39	10	77.9772	24.6586
	KN15	665.973	10	67.1481	21.2341
Pair 7	KN5	688.39	10	77.9772	24.6586
	UNKN1	671.623	10	85.2186	26.9485
Pair 8	KN5	688.39	10	77.9772	24.6586
	UNKN5	664.065	10	80.2492	25.377
Pair 9	KN5	688.39	10	77.9772	24.6586
	UNKN15	652.708	10	52.5565	16.6198
Pair 10	KN15	665.973	10	67.1481	21.2341
	UNKN1	671.623	10	85.2186	26.9485
Pair 11	KN15	665.973	10	67.1481	21.2341
	UNKN5	664.065	10	80.2492	25.377
Pair 12	KN15	665.973	10	67.1481	21.2341
	UNKN15	652.708	10	52.5565	16.6198
Paired Samples Correlations
		N	Correlation	Sig.
Pair 1	KN1 & UNKN1	10	0.795484	0.00593095
Pair 2	KN5 & KN1	10	0.927306	0.000111832
Pair 3	KN15 & KN1	10	0.805848	0.00488206
Pair 4	UNKN5 & KN1	10	0.931564	8.83053e-05
Pair 5	UNKN15 & KN1	10	0.8628	0.00130929
Pair 6	KN5 & KN15	10	0.894575	0.000475026
Pair 7	KN5 & UNKN1	10	0.930454	9.40476e-05
Pair 8	KN5 & UNKN5	10	0.976627	1.26938e-06
Pair 9	KN5 & UNKN15	10	0.912957	0.000225843
Pair 10	KN15 & UNKN1	10	0.953369	1.95509e-05
Pair 11	KN15 & UNKN5	10	0.895531	0.000458586
Pair 12	KN15 & UNKN15	10	0.91913	0.000169571
Paired Samples Test
		Paired Differences					t	df	Sig. (2-tailed)
		Mean	Std. Deviation	Std. Error Mean	95% Confidence Interval of the Difference
					Lower	Upper
Pair 1	KN1 - UNKN1	19.856	52.224	16.5147	-17.5028	57.2148	1.20232	9	0.259916
Pair 2	KN5 - KN1	-3.089	29.3694	9.28743	-24.0986	17.9206	-0.3326	9	0.747052
Pair 3	KN15 - KN1	-25.506	45.1841	14.2885	-57.8287	6.81674	-1.78508	9	0.107907
Pair 4	UNKN5 - KN1	-27.414	29.1882	9.23012	-48.294	-6.53403	-2.97006	9	0.0157009
Pair 5	UNKN15 - KN1	-38.771	40.2471	12.7273	-67.5621	-9.97993	-3.0463	9	0.0138758
Pair 6	KN5 - KN15	22.417	34.9468	11.0512	-2.58246	47.4165	2.02848	9	0.0731143
Pair 7	KN5 - UNKN1	16.767	31.2524	9.88289	-5.58965	39.1236	1.69657	9	0.124011
Pair 8	KN5 - UNKN5	24.325	17.2533	5.45599	11.9827	36.6673	4.45841	9	0.00158089
Pair 9	KN5 - UNKN15	35.682	36.8734	11.6604	9.30434	62.0597	3.0601	9	0.0135694
Pair 10	KN15 - UNKN1	-5.65	29.3293	9.27475	-26.631	15.331	-0.609181	9	0.557467
Pair 11	KN15 - UNKN5	1.908	36.0211	11.3909	-23.8599	27.6759	0.167503	9	0.870678
Pair 12	KN15 - UNKN15	13.265	27.9948	8.85273	-6.76127	33.2913	1.49841	9	0.168256
