# Supplementary material for: Psychophysiological responses to manual lifting of unknown loads
Source: PLoS One. 2021 Feb 26;16(2):e0247442. doi: 10.1371/journal.pone.0247442 (PMC7909684; doi:10.1371/journal.pone.0247442)
Supplement: S1 Data — (ZIP) [file pone.0247442.s001.zip › HRV_VLF_SPSS_Output.xlsx]

## Sheet: Sheet1
GLM KN1 KN5 KN15 UNKN1 UNKN5 UNKN15
/WSFACTOR=Knoledge 2 Polynomial load 3 Polynomial
/METHOD=SSTYPE(3)
/PLOT=PROFILE(load*Knoledge)
/EMMEANS=TABLES(OVERALL)
/EMMEANS=TABLES(Knoledge) COMPARE ADJ(LSD)
/EMMEANS=TABLES(load) COMPARE ADJ(LSD)
/EMMEANS=TABLES(Knoledge*load)
/PRINT=DESCRIPTIVE ETASQ OPOWER
/CRITERIA=ALPHA(.05)
/WSDESIGN=Knoledge load Knoledge*load.
General Linear Model
Notes
Output Created		01-JUN-2018 05:00:59
Comments
Input	Active Dataset	DataSet0
	Filter	<none>
	Weight	<none>
	Split File	<none>
	N of Rows in Working Data File	10
Missing Value Handling	Definition of Missing	User-defined missing values are treated as missing.
	Cases Used	Statistics are based on all cases with valid data for all variables in the model.
Syntax		GLM KN1 KN5 KN15 UNKN1 UNKN5 UNKN15 /WSFACTOR=Knoledge 2 Polynomial load 3 Polynomial /METHOD=SSTYPE(3) /PLOT=PROFILE(load*Knoledge) /EMMEANS=TABLES(OVERALL) /EMMEANS=TABLES(Knoledge) COMPARE ADJ(LSD) /EMMEANS=TABLES(load) COMPARE ADJ(LSD) /EMMEANS=TABLES(Knoledge*load) /PRINT=DESCRIPTIVE ETASQ OPOWER /CRITERIA=ALPHA(.05) /WSDESIGN=Knoledge load Knoledge*load.
Resources	Processor Time	00:00:00.22
	Elapsed Time	00:00:00.21
Within-Subjects Factors
Measure:	MEASURE_1
Knoledge		Dependent Variable
1	1	KN1
	2	KN5
	3	KN15
2	1	UNKN1
	2	UNKN5
	3	UNKN15
Descriptive Statistics
	Mean	Std. Deviation	N
KN1	13.31	5.39845	10
KN5	7.52	4.81013	10
KN15	5.26	3.78717	10
UNKN1	7.41	3.58653	10
UNKN5	7.18	5.32766	10
UNKN15	4.955	3.592	10
Multivariate Testsa
Effect		Value	F	Hypothesis df	Error df	Sig.	Partial Eta Squared	Noncent. Parameter	Observed Powerc
Knoledge	Pillai's Trace	0.469379	7.961b	1	9	0.0199957	0.469379	7.96125	0.709841
	Wilks' Lambda	0.530621	7.961b	1	9	0.0199957	0.469379	7.96125	0.709841
	Hotelling's Trace	0.884583	7.961b	1	9	0.0199957	0.469379	7.96125	0.709841
	Roy's Largest Root	0.884583	7.961b	1	9	0.0199957	0.469379	7.96125	0.709841
load	Pillai's Trace	0.656931	7.659b	2	8	0.0138524	0.656931	15.3189	0.825758
	Wilks' Lambda	0.343069	7.659b	2	8	0.0138524	0.656931	15.3189	0.825758
	Hotelling's Trace	1.91487	7.659b	2	8	0.0138524	0.656931	15.3189	0.825758
	Roy's Largest Root	1.91487	7.659b	2	8	0.0138524	0.656931	15.3189	0.825758
Knoledge * load	Pillai's Trace	0.453516	3.320b	2	8	0.0891889	0.453516	6.63903	0.463612
	Wilks' Lambda	0.546484	3.320b	2	8	0.0891889	0.453516	6.63903	0.463612
	Hotelling's Trace	0.829879	3.320b	2	8	0.0891889	0.453516	6.63903	0.463612
	Roy's Largest Root	0.829879	3.320b	2	8	0.0891889	0.453516	6.63903	0.463612
a. Design: Intercept Within Subjects Design: Knoledge + load + Knoledge * load
b. Exact statistic
c. Computed using alpha = .05
Mauchly's Test of Sphericitya
Measure:	MEASURE_1
Within Subjects Effect	Mauchly's W	Approx. Chi-Square	df	Sig.	Epsilonb
					Greenhouse-Geisser	Huynh-Feldt	Lower-bound
Knoledge	1	0	0		1	1	1
load	0.949323	0.416053	2	0.812186	0.951767	1	0.5
Knoledge * load	0.743888	2.36692	2	0.306217	0.796107	0.939697	0.5
Tests the null hypothesis that the error covariance matrix of the orthonormalized transformed dependent variables is proportional to an identity matrix.
a. Design: Intercept Within Subjects Design: Knoledge + load + Knoledge * load
b. May be used to adjust the degrees of freedom for the averaged tests of significance. Corrected tests are displayed in the Tests of Within-Subjects Effects table.
Tests of Within-Subjects Effects
Measure:	MEASURE_1
Source		Type III Sum of Squares	df	Mean Square	F	Sig.	Partial Eta Squared	Noncent. Parameter	Observed Powera
Knoledge	Sphericity Assumed	71.395	1	71.395	7.96125	0.0199957	0.469379	7.96125	0.709841
	Greenhouse-Geisser	71.395	1	71.395	7.96125	0.0199957	0.469379	7.96125	0.709841
	Huynh-Feldt	71.395	1	71.395	7.96125	0.0199957	0.469379	7.96125	0.709841
	Lower-bound	71.395	1	71.395	7.96125	0.0199957	0.469379	7.96125	0.709841
Error(Knoledge)	Sphericity Assumed	80.7104	9	8.96782
	Greenhouse-Geisser	80.7104	9	8.96782
	Huynh-Feldt	80.7104	9	8.96782
	Lower-bound	80.7104	9	8.96782
load	Sphericity Assumed	277.851	2	138.926	7.16235	0.00514805	0.44315	14.3247	0.884617
	Greenhouse-Geisser	277.851	1.90353	145.966	7.16235	0.00599121	0.44315	13.6338	0.871462
	Huynh-Feldt	277.851	2	138.926	7.16235	0.00514805	0.44315	14.3247	0.884617
	Lower-bound	277.851	1	277.851	7.16235	0.0253612	0.44315	7.16235	0.664517
Error(load)	Sphericity Assumed	349.14	18	19.3967
	Greenhouse-Geisser	349.14	17.1318	20.3796
	Huynh-Feldt	349.14	18	19.3967
	Lower-bound	349.14	9	38.7933
Knoledge * load	Sphericity Assumed	103.698	2	51.849	4.16955	0.0325119	0.316606	8.33911	0.657975
	Greenhouse-Geisser	103.698	1.59221	65.1282	4.16955	0.0447925	0.316606	6.63882	0.581613
	Huynh-Feldt	103.698	1.87939	55.1764	4.16955	0.0357316	0.316606	7.83623	0.636729
	Lower-bound	103.698	1	103.698	4.16955	0.0715393	0.316606	4.16955	0.445972
Error(Knoledge*load)	Sphericity Assumed	223.833	18	12.4352
	Greenhouse-Geisser	223.833	14.3299	15.6199
	Huynh-Feldt	223.833	16.9145	13.2332
	Lower-bound	223.833	9	24.8703
a. Computed using alpha = .05
Tests of Within-Subjects Contrasts
Measure:	MEASURE_1
Source			Type III Sum of Squares	df	Mean Square	F	Sig.	Partial Eta Squared	Noncent. Parameter	Observed Powera
Knoledge	Linear		71.395	1	71.395	7.96125	0.0199957	0.469379	7.96125	0.709841
Error(Knoledge)	Linear		80.7104	9	8.96782
load		Linear	275.888	1	275.888	17.1234	0.002529	0.655481	17.1234	0.956118
		Quadratic	1.96352	1	1.96352	0.086569	0.775258	0.00952714	0.086569	0.0580372
Error(load)		Linear	145.006	9	16.1117
		Quadratic	204.134	9	22.6816
Knoledge * load	Linear	Linear	78.2601	1	78.2601	7.4689	0.0231135	0.453516	7.4689	0.682535
		Quadratic	25.438	1	25.438	1.76749	0.216405	0.16415	1.76749	0.221672
Error(Knoledge*load)	Linear	Linear	94.3031	9	10.4781
		Quadratic	129.53	9	14.3922
a. Computed using alpha = .05
Tests of Between-Subjects Effects
Measure:	MEASURE_1
Transformed Variable:	Average
Source	Type III Sum of Squares	df	Mean Square	F	Sig.	Partial Eta Squared	Noncent. Parameter	Observed Powera
Intercept	3470.92	1	3470.92	72.0984	1.37101e-05	0.889024	72.0984	1
Error	433.273	9	48.1415
a. Computed using alpha = .05
Estimated Marginal Means
1. Grand Mean
Measure:	MEASURE_1
Mean	Std. Error	95% Confidence Interval
		Lower Bound	Upper Bound
7.60583	0.895744	5.57952	9.63215
2. Knoledge
Estimates
Measure:	MEASURE_1
Knoledge	Mean	Std. Error	95% Confidence Interval
			Lower Bound	Upper Bound
1	8.69667	1.07912	6.25552	11.1378
2	6.515	0.859732	4.57015	8.45985
Pairwise Comparisons
Measure:	MEASURE_1
(I) Knoledge		Mean Difference (I-J)	Std. Error	Sig.b	95% Confidence Interval for Differenceb
					Lower Bound	Upper Bound
1	2	2.182*	0.773211	0.0199957	0.432543	3.93079
2	1	-2.182*	0.773211	0.0199957	-3.93079	-0.432543
Based on estimated marginal means
*. The mean difference is significant at the .05 level.
b. Adjustment for multiple comparisons: Least Significant Difference (equivalent to no adjustments).
Multivariate Tests
	Value	F	Hypothesis df	Error df	Sig.	Partial Eta Squared	Noncent. Parameter	Observed Powerb
Pillai's trace	0.469379	7.961a	1	9	0.0199957	0.469379	7.96125	0.709841
Wilks' lambda	0.530621	7.961a	1	9	0.0199957	0.469379	7.96125	0.709841
Hotelling's trace	0.884583	7.961a	1	9	0.0199957	0.469379	7.96125	0.709841
Roy's largest root	0.884583	7.961a	1	9	0.0199957	0.469379	7.96125	0.709841
Each F tests the multivariate effect of Knoledge. These tests are based on the linearly independent pairwise comparisons among the estimated marginal means.
a. Exact statistic
b. Computed using alpha = .05
3. load
Estimates
Measure:	MEASURE_1
load	Mean	Std. Error	95% Confidence Interval
			Lower Bound	Upper Bound
1	10.36	1.22963	7.57838	13.1416
2	7.35	1.32663	4.34896	10.351
3	5.1075	1.03673	2.76226	7.45274
Pairwise Comparisons
Measure:	MEASURE_1
(I) load		Mean Difference (I-J)	Std. Error	Sig.b	95% Confidence Interval for Differenceb
					Lower Bound	Upper Bound
1	2	3.01	1.53396	0.0813514	-0.460067	6.48007
	3	5.253*	1.26932	0.002529	2.3811	8.1239
2	1	-3.01	1.53396	0.0813514	-6.48007	0.460067
	3	2.2425	1.3619	0.134048	-0.838338	5.32334
3	1	-5.253*	1.26932	0.002529	-8.1239	-2.3811
	2	-2.2425	1.3619	0.134048	-5.32334	0.838338
Based on estimated marginal means
*. The mean difference is significant at the .05 level.
b. Adjustment for multiple comparisons: Least Significant Difference (equivalent to no adjustments).
Multivariate Tests
	Value	F	Hypothesis df	Error df	Sig.	Partial Eta Squared	Noncent. Parameter	Observed Powerb
Pillai's trace	0.656931	7.659a	2	8	0.0138524	0.656931	15.3189	0.825758
Wilks' lambda	0.343069	7.659a	2	8	0.0138524	0.656931	15.3189	0.825758
Hotelling's trace	1.91487	7.659a	2	8	0.0138524	0.656931	15.3189	0.825758
Roy's largest root	1.91487	7.659a	2	8	0.0138524	0.656931	15.3189	0.825758
Each F tests the multivariate effect of load. These tests are based on the linearly independent pairwise comparisons among the estimated marginal means.
a. Exact statistic
b. Computed using alpha = .05
4. Knoledge * load
Measure:	MEASURE_1
Knoledge		Mean	Std. Error	95% Confidence Interval
				Lower Bound	Upper Bound
1	1	13.31	1.70714	9.44818	17.1718
	2	7.52	1.5211	4.07904	10.961
	3	5.26	1.19761	2.55082	7.96918
2	1	7.41	1.13416	4.84435	9.97565
	2	7.18	1.68476	3.36882	10.9912
	3	4.955	1.13589	2.38544	7.52456
Profile Plots
DATASET ACTIVATE DataSet1.
GLM known1 known5 known15 Unknown1 Unknown5 Unknown15
/WSFACTOR=PSD 6 Polynomial
/METHOD=SSTYPE(3)
/EMMEANS=TABLES(OVERALL)
/EMMEANS=TABLES(PSD) COMPARE ADJ(LSD)
/PRINT=DESCRIPTIVE ETASQ OPOWER
/CRITERIA=ALPHA(.05)
/WSDESIGN=PSD.
General Linear Model
Notes
Output Created		01-JUN-2018 05:01:11
Comments
Input	Active Dataset	DataSet1
	Filter	<none>
	Weight	<none>
	Split File	<none>
	N of Rows in Working Data File	10
Missing Value Handling	Definition of Missing	User-defined missing values are treated as missing.
	Cases Used	Statistics are based on all cases with valid data for all variables in the model.
Syntax		GLM known1 known5 known15 Unknown1 Unknown5 Unknown15 /WSFACTOR=PSD 6 Polynomial /METHOD=SSTYPE(3) /EMMEANS=TABLES(OVERALL) /EMMEANS=TABLES(PSD) COMPARE ADJ(LSD) /PRINT=DESCRIPTIVE ETASQ OPOWER /CRITERIA=ALPHA(.05) /WSDESIGN=PSD.
Resources	Processor Time	00:00:00.03
	Elapsed Time	00:00:00.02
[DataSet1]
Within-Subjects Factors
Measure:	MEASURE_1
PSD	Dependent Variable
1	known1
2	known5
3	known15
4	Unknown1
5	Unknown5
6	Unknown15
Descriptive Statistics
	Mean	Std. Deviation	N
known1	13.31	5.39845	10
known5	7.52	4.81013	10
known15	5.26	3.78717	10
Unknown1	7.41	3.58653	10
Unknown5	7.18	5.32766	10
Unknown15	4.955	3.592	10
Multivariate Testsa
Effect		Value	F	Hypothesis df	Error df	Sig.	Partial Eta Squared	Noncent. Parameter	Observed Powerc
PSD	Pillai's Trace	0.820515	4.571b	5	5	0.0603955	0.820515	22.8574	0.601613
	Wilks' Lambda	0.179485	4.571b	5	5	0.0603955	0.820515	22.8574	0.601613
	Hotelling's Trace	4.57149	4.571b	5	5	0.0603955	0.820515	22.8574	0.601613
	Roy's Largest Root	4.57149	4.571b	5	5	0.0603955	0.820515	22.8574	0.601613
a. Design: Intercept Within Subjects Design: PSD
b. Exact statistic
c. Computed using alpha = .05
Mauchly's Test of Sphericitya
Measure:	MEASURE_1
Within Subjects Effect	Mauchly's W	Approx. Chi-Square	df	Sig.	Epsilonb
					Greenhouse-Geisser	Huynh-Feldt	Lower-bound
PSD	0.186449	11.9251	14	0.635358	0.66448	1	0.2
Tests the null hypothesis that the error covariance matrix of the orthonormalized transformed dependent variables is proportional to an identity matrix.
a. Design: Intercept Within Subjects Design: PSD
b. May be used to adjust the degrees of freedom for the averaged tests of significance. Corrected tests are displayed in the Tests of Within-Subjects Effects table.
Tests of Within-Subjects Effects
Measure:	MEASURE_1
Source		Type III Sum of Squares	df	Mean Square	F	Sig.	Partial Eta Squared	Noncent. Parameter	Observed Powera
PSD	Sphericity Assumed	452.944	5	90.5888	6.2362	0.000179025	0.409302	31.181	0.991842
	Greenhouse-Geisser	452.944	3.3224	136.33	6.2362	0.00153784	0.409302	20.7192	0.953719
	Huynh-Feldt	452.944	5	90.5888	6.2362	0.000179025	0.409302	31.181	0.991842
	Lower-bound	452.944	1	452.944	6.2362	0.0340156	0.409302	6.2362	0.6052
Error(PSD)	Sphericity Assumed	653.683	45	14.5263
	Greenhouse-Geisser	653.683	29.9016	21.8611
	Huynh-Feldt	653.683	45	14.5263
	Lower-bound	653.683	9	72.6314
a. Computed using alpha = .05
Tests of Within-Subjects Contrasts
Measure:	MEASURE_1
Source		Type III Sum of Squares	df	Mean Square	F	Sig.	Partial Eta Squared	Noncent. Parameter	Observed Powera
PSD	Linear	236.002	1	236.002	29.1774	0.000432095	0.764259	29.1774	0.997487
	Quadratic	80.1361	1	80.1361	6.07521	0.0358754	0.402993	6.07521	0.594127
	Cubic	127.973	1	127.973	5.17325	0.049003	0.365001	5.17325	0.527886
	Order 4	0.0875089	1	0.0875089	0.00438224	0.948667	0.000486678	0.00438224	0.0504052
	Order 5	8.745	1	8.745	1.31589	0.28091	0.12756	1.31589	0.177084
Error(PSD)	Linear	72.7967	9	8.08853
	Quadratic	118.716	9	13.1907
	Cubic	222.638	9	24.7375
	Order 4	179.721	9	19.969
	Order 5	59.8112	9	6.64569
a. Computed using alpha = .05
Tests of Between-Subjects Effects
Measure:	MEASURE_1
Transformed Variable:	Average
Source	Type III Sum of Squares	df	Mean Square	F	Sig.	Partial Eta Squared	Noncent. Parameter	Observed Powera
Intercept	3470.92	1	3470.92	72.0984	1.37101e-05	0.889024	72.0984	1
Error	433.273	9	48.1415
a. Computed using alpha = .05
Estimated Marginal Means
1. Grand Mean
Measure:	MEASURE_1
Mean	Std. Error	95% Confidence Interval
		Lower Bound	Upper Bound
7.60583	0.895744	5.57952	9.63215
2. PSD
Estimates
Measure:	MEASURE_1
PSD	Mean	Std. Error	95% Confidence Interval
			Lower Bound	Upper Bound
1	13.31	1.70714	9.44818	17.1718
2	7.52	1.5211	4.07904	10.961
3	5.26	1.19761	2.55082	7.96918
4	7.41	1.13416	4.84435	9.97565
5	7.18	1.68476	3.36882	10.9912
6	4.955	1.13589	2.38544	7.52456
Pairwise Comparisons
Measure:	MEASURE_1
(I) PSD		Mean Difference (I-J)	Std. Error	Sig.b	95% Confidence Interval for Differenceb
					Lower Bound	Upper Bound
1	2	5.790*	2.23793	0.0293473	0.727455	10.8525
	3	8.050*	1.86507	0.00194401	3.83091	12.2691
	4	5.900*	1.53406	0.00393023	2.42972	9.37028
	5	6.130*	1.996	0.0133293	1.61474	10.6453
	6	8.355*	1.65966	0.000705359	4.60059	12.1094
2	1	-5.790*	2.23793	0.0293473	-10.8525	-0.727455
	3	2.26	1.00975	0.0519982	-0.0242187	4.54422
	4	0.11	1.61902	0.947317	-3.55247	3.77247
	5	0.34	1.80679	0.854911	-3.74724	4.42724
	6	2.565	1.63313	0.150722	-1.1294	6.2594
3	1	-8.050*	1.86507	0.00194401	-12.2691	-3.83091
	2	-2.26	1.00975	0.0519982	-4.54422	0.0242187
	4	-2.15	1.36945	0.150868	-5.24791	0.947907
	5	-1.92	1.95191	0.35099	-6.33553	2.49553
	6	0.305	1.07229	0.782511	-2.12069	2.73069
4	1	-5.900*	1.53406	0.00393023	-9.37028	-2.42972
	2	-0.11	1.61902	0.947317	-3.77247	3.55247
	3	2.15	1.36945	0.150868	-0.947907	5.24791
	5	0.23	1.84837	0.903706	-3.95129	4.41129
	6	2.455	1.35627	0.103717	-0.613097	5.5231
5	1	-6.130*	1.996	0.0133293	-10.6453	-1.61474
	2	-0.34	1.80679	0.854911	-4.42724	3.74724
	3	1.92	1.95191	0.35099	-2.49553	6.33553
	4	-0.23	1.84837	0.903706	-4.41129	3.95129
	6	2.225	2.08248	0.313142	-2.4859	6.9359
6	1	-8.355*	1.65966	0.000705359	-12.1094	-4.60059
	2	-2.565	1.63313	0.150722	-6.2594	1.1294
	3	-0.305	1.07229	0.782511	-2.73069	2.12069
	4	-2.455	1.35627	0.103717	-5.5231	0.613097
	5	-2.225	2.08248	0.313142	-6.9359	2.4859
Based on estimated marginal means
*. The mean difference is significant at the .05 level.
b. Adjustment for multiple comparisons: Least Significant Difference (equivalent to no adjustments).
Multivariate Tests
	Value	F	Hypothesis df	Error df	Sig.	Partial Eta Squared	Noncent. Parameter	Observed Powerb
Pillai's trace	0.820515	4.571a	5	5	0.0603955	0.820515	22.8574	0.601613
Wilks' lambda	0.179485	4.571a	5	5	0.0603955	0.820515	22.8574	0.601613
Hotelling's trace	4.57149	4.571a	5	5	0.0603955	0.820515	22.8574	0.601613
Roy's largest root	4.57149	4.571a	5	5	0.0603955	0.820515	22.8574	0.601613
Each F tests the multivariate effect of PSD. These tests are based on the linearly independent pairwise comparisons among the estimated marginal means.
a. Exact statistic
b. Computed using alpha = .05
DATASET ACTIVATE DataSet0.
T-TEST PAIRS=KN1 KN5 KN15 UNKN5 UNKN15 KN5 KN5 KN5 KN5 KN15 KN15 KN15 WITH UNKN1 KN1 KN1 KN1 KN1 KN15 UNKN1 UNKN5 UNKN15 UNKN1 UNKN5 UNKN15 (PAIRED)
/CRITERIA=CI(.9500)
/MISSING=ANALYSIS.
T-Test
Notes
Output Created		01-JUN-2018 05:01:20
Comments
Input	Active Dataset	DataSet0
	Filter	<none>
	Weight	<none>
	Split File	<none>
	N of Rows in Working Data File	10
Missing Value Handling	Definition of Missing	User defined missing values are treated as missing.
	Cases Used	Statistics for each analysis are based on the cases with no missing or out-of-range data for any variable in the analysis.
Syntax		T-TEST PAIRS=KN1 KN5 KN15 UNKN5 UNKN15 KN5 KN5 KN5 KN5 KN15 KN15 KN15 WITH UNKN1 KN1 KN1 KN1 KN1 KN15 UNKN1 UNKN5 UNKN15 UNKN1 UNKN5 UNKN15 (PAIRED) /CRITERIA=CI(.9500) /MISSING=ANALYSIS.
Resources	Processor Time	00:00:00.02
	Elapsed Time	00:00:00.02
[DataSet0]
Paired Samples Statistics
		Mean	N	Std. Deviation	Std. Error Mean
Pair 1	KN1	13.31	10	5.39845	1.70714
	UNKN1	7.41	10	3.58653	1.13416
Pair 2	KN5	7.52	10	4.81013	1.5211
	KN1	13.31	10	5.39845	1.70714
Pair 3	KN15	5.26	10	3.78717	1.19761
	KN1	13.31	10	5.39845	1.70714
Pair 4	UNKN5	7.18	10	5.32766	1.68476
	KN1	13.31	10	5.39845	1.70714
Pair 5	UNKN15	4.955	10	3.592	1.13589
	KN1	13.31	10	5.39845	1.70714
Pair 6	KN5	7.52	10	4.81013	1.5211
	KN15	5.26	10	3.78717	1.19761
Pair 7	KN5	7.52	10	4.81013	1.5211
	UNKN1	7.41	10	3.58653	1.13416
Pair 8	KN5	7.52	10	4.81013	1.5211
	UNKN5	7.18	10	5.32766	1.68476
Pair 9	KN5	7.52	10	4.81013	1.5211
	UNKN15	4.955	10	3.592	1.13589
Pair 10	KN15	5.26	10	3.78717	1.19761
	UNKN1	7.41	10	3.58653	1.13416
Pair 11	KN15	5.26	10	3.78717	1.19761
	UNKN5	7.18	10	5.32766	1.68476
Pair 12	KN15	5.26	10	3.78717	1.19761
	UNKN15	4.955	10	3.592	1.13589
Paired Samples Correlations
		N	Correlation	Sig.
Pair 1	KN1 & UNKN1	10	0.477053	0.163267
Pair 2	KN5 & KN1	10	0.0423098	0.907613
Pair 3	KN15 & KN1	10	0.212789	0.555033
Pair 4	UNKN5 & KN1	10	0.307483	0.387448
Pair 5	UNKN15 & KN1	10	0.373906	0.287157
Pair 6	KN5 & KN15	10	0.74887	0.0126861
Pair 7	KN5 & UNKN1	10	0.283695	0.426997
Pair 8	KN5 & UNKN5	10	0.368296	0.295026
Pair 9	KN5 & UNKN15	10	0.271116	0.448638
Pair 10	KN15 & UNKN1	10	0.311128	0.38155
Pair 11	KN15 & UNKN5	10	0.114664	0.752444
Pair 12	KN15 & UNKN15	10	0.578788	0.0795879
Paired Samples Test
		Paired Differences					t	df	Sig. (2-tailed)
		Mean	Std. Deviation	Std. Error Mean	95% Confidence Interval of the Difference
					Lower	Upper
Pair 1	KN1 - UNKN1	5.9	4.85112	1.53406	2.42972	9.37028	3.84601	9	0.00393023
Pair 2	KN5 - KN1	-5.79	7.07695	2.23793	-10.8525	-0.727455	-2.58721	9	0.0293473
Pair 3	KN15 - KN1	-8.05	5.89788	1.86507	-12.2691	-3.83091	-4.31618	9	0.00194401
Pair 4	UNKN5 - KN1	-6.13	6.3119	1.996	-10.6453	-1.61474	-3.07114	9	0.0133293
Pair 5	UNKN15 - KN1	-8.355	5.2483	1.65966	-12.1094	-4.60059	-5.03417	9	0.000705359
Pair 6	KN5 - KN15	2.26	3.19312	1.00975	-0.0242187	4.54422	2.23817	9	0.0519982
Pair 7	KN5 - UNKN1	0.11	5.11978	1.61902	-3.55247	3.77247	0.0679425	9	0.947317
Pair 8	KN5 - UNKN5	0.34	5.71357	1.80679	-3.74724	4.42724	0.188179	9	0.854911
Pair 9	KN5 - UNKN15	2.565	5.16441	1.63313	-1.1294	6.2594	1.5706	9	0.150722
Pair 10	KN15 - UNKN1	-2.15	4.33058	1.36945	-5.24791	0.947907	-1.56998	9	0.150868
Pair 11	KN15 - UNKN5	-1.92	6.17248	1.95191	-6.33553	2.49553	-0.983652	9	0.35099
Pair 12	KN15 - UNKN15	0.305	3.39087	1.07229	-2.12069	2.73069	0.284438	9	0.782511
