# Supplementary material for: Psychophysiological responses to manual lifting of unknown loads
Source: PLoS One. 2021 Feb 26;16(2):e0247442. doi: 10.1371/journal.pone.0247442 (PMC7909684; doi:10.1371/journal.pone.0247442)
Supplement: S1 Data — (ZIP) [file pone.0247442.s001.zip › LF_HF_NORMILITY.xlsx]

## Sheet: Sheet1
EXAMINE VARIABLES=Kn1.1 Kn5 Kn15 Unkn1.1 Unkn5 Unkn15
/PLOT BOXPLOT STEMLEAF NPPLOT
/COMPARE VARIABLES
/STATISTICS DESCRIPTIVES
/CINTERVAL 95
/MISSING LISTWISE
/NOTOTAL.
Explore
Notes
Output Created		07-SEP-2020 11:11:05
Comments
Input	Data	D:\PAPERS\tamer\final verion\PLOS_ONE_\rev1\OUPUT\LF.sav
	Active Dataset	DataSet2
	Filter	<none>
	Weight	<none>
	Split File	<none>
	N of Rows in Working Data File	11
Missing Value Handling	Definition of Missing	User-defined missing values for dependent variables are treated as missing.
	Cases Used	Statistics are based on cases with no missing values for any dependent variable or factor used.
Syntax		EXAMINE VARIABLES=Kn1.1 Kn5 Kn15 Unkn1.1 Unkn5 Unkn15 /PLOT BOXPLOT STEMLEAF NPPLOT /COMPARE VARIABLES /STATISTICS DESCRIPTIVES /CINTERVAL 95 /MISSING LISTWISE /NOTOTAL.
Resources	Processor Time	00:00:02.30
	Elapsed Time	00:00:02.28
Case Processing Summary
	Cases
	Valid		Missing		Total
	N	Percent	N	Percent	N	Percent
Kn1.1	10	0.909091	1	0.0909091	11	1
Kn5	10	0.909091	1	0.0909091	11	1
Kn15	10	0.909091	1	0.0909091	11	1
Unkn1.1	10	0.909091	1	0.0909091	11	1
Unkn5	10	0.909091	1	0.0909091	11	1
Unkn15	10	0.909091	1	0.0909091	11	1
Descriptives
			Statistic	Std. Error
Kn1.1	Mean		1.15548	0.189278
	95% Confidence Interval for Mean	Lower Bound	0.7273
		Upper Bound	1.58365
	5% Trimmed Mean		1.14443
	Median		1.01358
	Variance		0.358263
	Std. Deviation		0.59855
	Minimum		0.3053
	Maximum		2.2045
	Range		1.8992
	Interquartile Range		0.928275
	Skewness		0.402183	0.687043
	Kurtosis		-0.575451	1.33425
Kn5	Mean		0.741416	0.171958
	95% Confidence Interval for Mean	Lower Bound	0.35242
		Upper Bound	1.13041
	5% Trimmed Mean		0.720754
	Median		0.70125
	Variance		0.295696
	Std. Deviation		0.543779
	Minimum		0.083654
	Maximum		1.7711
	Range		1.68745
	Interquartile Range		0.857728
	Skewness		0.50096	0.687043
	Kurtosis		-0.342318	1.33425
Kn15	Mean		0.423081	0.0936293
	95% Confidence Interval for Mean	Lower Bound	0.211277
		Upper Bound	0.634885
	5% Trimmed Mean		0.422073
	Median		0.399165
	Variance		0.0876646
	Std. Deviation		0.296082
	Minimum		0.015694
	Maximum		0.84861
	Range		0.832916
	Interquartile Range		0.540176
	Skewness		-0.0888647	0.687043
	Kurtosis		-1.15644	1.33425
Unkn1.1	Mean		0.330909	0.0520076
	95% Confidence Interval for Mean	Lower Bound	0.21326
		Upper Bound	0.448558
	5% Trimmed Mean		0.332262
	Median		0.3114
	Variance		0.0270479
	Std. Deviation		0.164462
	Minimum		0.085279
	Maximum		0.55219
	Range		0.466911
	Interquartile Range		0.292415
	Skewness		-0.180785	0.687043
	Kurtosis		-1.29955	1.33425
Unkn5	Mean		0.465476	0.106376
	95% Confidence Interval for Mean	Lower Bound	0.224837
		Upper Bound	0.706115
	5% Trimmed Mean		0.450466
	Median		0.334575
	Variance		0.113158
	Std. Deviation		0.33639
	Minimum		0.11963
	Maximum		1.0815
	Range		0.96187
	Interquartile Range		0.493683
	Skewness		1.10847	0.687043
	Kurtosis		-0.0519908	1.33425
Unkn15	Mean		0.369931	0.0932658
	95% Confidence Interval for Mean	Lower Bound	0.158949
		Upper Bound	0.580913
	5% Trimmed Mean		0.361003
	Median		0.37011
	Variance		0.0869851
	Std. Deviation		0.294932
	Minimum		0.034728
	Maximum		0.86584
	Range		0.831112
	Interquartile Range		0.590133
	Skewness		0.458638	0.687043
	Kurtosis		-1.18128	1.33425
Tests of Normality
	Kolmogorov-Smirnova			Shapiro-Wilk
	Statistic	df	Sig.	Statistic	df	Sig.
Kn1.1	0.164413	10	.200*	0.963031	10	0.819802
Kn5	0.126981	10	.200*	0.943548	10	0.59312
Kn15	0.14664	10	.200*	0.93349	10	0.483088
Unkn1.1	0.182502	10	.200*	0.935751	10	0.506771
Unkn5	0.212339	10	.200*	0.84621	10	0.052352
Unkn15	0.211799	10	.200*	0.898065	10	0.20861
*. This is a lower bound of the true significance.
a. Lilliefors Significance Correction
Stem-and-Leaf Plots
Kn1.1 Stem-and-Leaf Plot
Frequency Stem & Leaf
2.00 0 . 34
3.00 0 . 889
2.00 1 . 13
2.00 1 . 68
1.00 2 . 2
Stem width: 1.00
Each leaf: 1 case(s)
Kn5 Stem-and-Leaf Plot
Frequency Stem & Leaf
4.00 0 . 0024
2.00 0 . 58
3.00 1 . 001
1.00 1 . 7
Stem width: 1.00
Each leaf: 1 case(s)
Kn15 Stem-and-Leaf Plot
Frequency Stem & Leaf
3.00 0 . 001
2.00 0 . 33
1.00 0 . 4
3.00 0 . 667
1.00 0 . 8
Stem width: 1.00
Each leaf: 1 case(s)
Unkn1.1 Stem-and-Leaf Plot
Frequency Stem & Leaf
1.00 0 . 8
1.00 1 . 1
3.00 2 . 178
1.00 3 . 3
2.00 4 . 57
2.00 5 . 05
Stem width: .10
Each leaf: 1 case(s)
Unkn5 Stem-and-Leaf Plot
Frequency Stem & Leaf
7.00 0 . 1122234
1.00 0 . 6
2.00 1 . 00
Stem width: 1.00
Each leaf: 1 case(s)
Unkn15 Stem-and-Leaf Plot
Frequency Stem & Leaf
4.00 0 . 0001
2.00 0 . 33
1.00 0 . 4
2.00 0 . 66
1.00 0 . 8
Stem width: 1.00
Each leaf: 1 case(s)
Normal Q-Q Plots
Detrended Normal Q-Q Plots
