# Supplementary material for: Psychophysiological responses to manual lifting of unknown loads
Source: PLoS One. 2021 Feb 26;16(2):e0247442. doi: 10.1371/journal.pone.0247442 (PMC7909684; doi:10.1371/journal.pone.0247442)
Supplement: S1 Data — (ZIP) [file pone.0247442.s001.zip › LF_NORMILITY.xlsx]

## Sheet: Sheet1
EXAMINE VARIABLES=Kn1.1 Kn5 Kn15 Unkn1.1 Unkn5 Unkn15
/PLOT BOXPLOT STEMLEAF NPPLOT
/COMPARE VARIABLES
/STATISTICS DESCRIPTIVES
/CINTERVAL 95
/MISSING LISTWISE
/NOTOTAL.
Explore
Notes
Output Created		07-SEP-2020 11:06:36
Comments
Input	Data	D:\PAPERS\tamer\final verion\PLOS_ONE_\rev1\OUPUT\LF.sav
	Active Dataset	DataSet2
	Filter	<none>
	Weight	<none>
	Split File	<none>
	N of Rows in Working Data File	11
Missing Value Handling	Definition of Missing	User-defined missing values for dependent variables are treated as missing.
	Cases Used	Statistics are based on cases with no missing values for any dependent variable or factor used.
Syntax		EXAMINE VARIABLES=Kn1.1 Kn5 Kn15 Unkn1.1 Unkn5 Unkn15 /PLOT BOXPLOT STEMLEAF NPPLOT /COMPARE VARIABLES /STATISTICS DESCRIPTIVES /CINTERVAL 95 /MISSING LISTWISE /NOTOTAL.
Resources	Processor Time	00:00:02.30
	Elapsed Time	00:00:02.37
Case Processing Summary
	Cases
	Valid		Missing		Total
	N	Percent	N	Percent	N	Percent
Kn1.1	10	0.909091	1	0.0909091	11	1
Kn5	10	0.909091	1	0.0909091	11	1
Kn15	10	0.909091	1	0.0909091	11	1
Unkn1.1	10	0.909091	1	0.0909091	11	1
Unkn5	10	0.909091	1	0.0909091	11	1
Unkn15	10	0.909091	1	0.0909091	11	1
Descriptives
			Statistic	Std. Error
Kn1.1	Mean		43.71	3.56238
	95% Confidence Interval for Mean	Lower Bound	35.6513
		Upper Bound	51.7687
	5% Trimmed Mean		44.2222
	Median		43.55
	Variance		126.905
	Std. Deviation		11.2652
	Minimum		21.8
	Maximum		56.4
	Range		34.6
	Interquartile Range		15.975
	Skewness		-0.882956	0.687043
	Kurtosis		0.259568	1.33425
Kn5	Mean		33.19	5.15563
	95% Confidence Interval for Mean	Lower Bound	21.5271
		Upper Bound	44.8529
	5% Trimmed Mean		33.3889
	Median		36.25
	Variance		265.805
	Std. Deviation		16.3035
	Minimum		7.4
	Maximum		55.4
	Range		48
	Interquartile Range		27.9
	Skewness		-0.537219	0.687043
	Kurtosis		-0.805453	1.33425
Kn15	Mean		27.01	3.92933
	95% Confidence Interval for Mean	Lower Bound	18.1212
		Upper Bound	35.8988
	5% Trimmed Mean		27.6722
	Median		27.25
	Variance		154.397
	Std. Deviation		12.4256
	Minimum		1.5
	Maximum		40.6
	Range		39.1
	Interquartile Range		18.25
	Skewness		-0.953031	0.687043
	Kurtosis		0.532964	1.33425
Unkn1.1	Mean		30.27	3.83904
	95% Confidence Interval for Mean	Lower Bound	21.5855
		Upper Bound	38.9545
	5% Trimmed Mean		30.5611
	Median		32.2
	Variance		147.382
	Std. Deviation		12.1401
	Minimum		7.7
	Maximum		47.6
	Range		39.9
	Interquartile Range		15.5
	Skewness		-0.489428	0.687043
	Kurtosis		0.162895	1.33425
Unkn5	Mean		27.71	3.24104
	95% Confidence Interval for Mean	Lower Bound	20.3783
		Upper Bound	35.0417
	5% Trimmed Mean		27.7833
	Median		25.45
	Variance		105.043
	Std. Deviation		10.2491
	Minimum		10.6
	Maximum		43.5
	Range		32.9
	Interquartile Range		14.575
	Skewness		0.253921	0.687043
	Kurtosis		-0.141029	1.33425
Unkn15	Mean		22.74	4.72032
	95% Confidence Interval for Mean	Lower Bound	12.0619
		Upper Bound	33.4181
	5% Trimmed Mean		22.2889
	Median		22.4
	Variance		222.814
	Std. Deviation		14.9269
	Minimum		3.2
	Maximum		50.4
	Range		47.2
	Interquartile Range		26.125
	Skewness		0.524906	0.687043
	Kurtosis		-0.417522	1.33425
Tests of Normality
	Kolmogorov-Smirnova			Shapiro-Wilk
	Statistic	df	Sig.	Statistic	df	Sig.
Kn1.1	0.243178	10	0.0962023	0.892869	10	0.182632
Kn5	0.17083	10	.200*	0.926516	10	0.414513
Kn15	0.172664	10	.200*	0.910695	10	0.285796
Unkn1.1	0.230531	10	0.140957	0.935641	10	0.505606
Unkn5	0.170089	10	.200*	0.946564	10	0.628063
Unkn15	0.129282	10	.200*	0.959963	10	0.785448
*. This is a lower bound of the true significance.
a. Lilliefors Significance Correction
Stem-and-Leaf Plots
Kn1.1 Stem-and-Leaf Plot
Frequency Stem & Leaf
1.00 Extremes (=<22)
1.00 2 . 8
.00 3 .
5.00 4 . 23348
3.00 5 . 456
Stem width: 10.00
Each leaf: 1 case(s)
Kn5 Stem-and-Leaf Plot
Frequency Stem & Leaf
2.00 0 . 78
.00 1 .
2.00 2 . 19
2.00 3 . 66
3.00 4 . 366
1.00 5 . 5
Stem width: 10.00
Each leaf: 1 case(s)
Kn15 Stem-and-Leaf Plot
Frequency Stem & Leaf
1.00 0 . 1
1.00 1 . 3
4.00 2 . 1668
3.00 3 . 679
1.00 4 . 0
Stem width: 10.00
Each leaf: 1 case(s)
Unkn1.1 Stem-and-Leaf Plot
Frequency Stem & Leaf
1.00 0 . 7
1.00 1 . 5
1.00 2 . 3
5.00 3 . 11334
2.00 4 . 57
Stem width: 10.00
Each leaf: 1 case(s)
Unkn5 Stem-and-Leaf Plot
Frequency Stem & Leaf
2.00 1 . 09
4.00 2 . 1455
2.00 3 . 02
2.00 4 . 33
Stem width: 10.00
Each leaf: 1 case(s)
Unkn15 Stem-and-Leaf Plot
Frequency Stem & Leaf
3.00 0 . 379
1.00 1 . 3
3.00 2 . 135
2.00 3 . 48
.00 4 .
1.00 5 . 0
Stem width: 10.00
Each leaf: 1 case(s)
Normal Q-Q Plots
Detrended Normal Q-Q Plots
