# Supplementary material for: Psychophysiological responses to manual lifting of unknown loads
Source: PLoS One. 2021 Feb 26;16(2):e0247442. doi: 10.1371/journal.pone.0247442 (PMC7909684; doi:10.1371/journal.pone.0247442)
Supplement: S1 Data — (ZIP) [file pone.0247442.s001.zip › MHR_NORMILITY.xlsx]

## Sheet: Sheet1
EXAMINE VARIABLES=Kn1.1 Kn5 Kn15 Unkn1.1 Unkn5 Unkn15
/PLOT BOXPLOT STEMLEAF NPPLOT
/COMPARE VARIABLES
/STATISTICS DESCRIPTIVES
/CINTERVAL 95
/MISSING LISTWISE
/NOTOTAL.
Explore
Notes
Output Created		07-SEP-2020 11:26:20
Comments
Input	Data	D:\PAPERS\tamer\final verion\PLOS_ONE_\rev1\OUPUT\MHR.sav
	Active Dataset	DataSet2
	Filter	<none>
	Weight	<none>
	Split File	<none>
	N of Rows in Working Data File	11
Missing Value Handling	Definition of Missing	User-defined missing values for dependent variables are treated as missing.
	Cases Used	Statistics are based on cases with no missing values for any dependent variable or factor used.
Syntax		EXAMINE VARIABLES=Kn1.1 Kn5 Kn15 Unkn1.1 Unkn5 Unkn15 /PLOT BOXPLOT STEMLEAF NPPLOT /COMPARE VARIABLES /STATISTICS DESCRIPTIVES /CINTERVAL 95 /MISSING LISTWISE /NOTOTAL.
Resources	Processor Time	00:00:02.20
	Elapsed Time	00:00:02.27
Case Processing Summary
	Cases
	Valid		Missing		Total
	N	Percent	N	Percent	N	Percent
Kn1.1	10	0.909091	1	0.0909091	11	1
Kn5	10	0.909091	1	0.0909091	11	1
Kn15	10	0.909091	1	0.0909091	11	1
Unkn1.1	10	0.909091	1	0.0909091	11	1
Unkn5	10	0.909091	1	0.0909091	11	1
Unkn15	10	0.909091	1	0.0909091	11	1
Descriptives
			Statistic	Std. Error
Kn1.1	Mean		89.7756	1.84958
	95% Confidence Interval for Mean	Lower Bound	85.5916
		Upper Bound	93.9596
	5% Trimmed Mean		89.6326
	Median		88.093
	Variance		34.2095
	Std. Deviation		5.84889
	Minimum		81.986
	Maximum		100.14
	Range		18.154
	Interquartile Range		9.32125
	Skewness		0.472252	0.687043
	Kurtosis		-0.472811	1.33425
Kn5	Mean		89.9919	2.93746
	95% Confidence Interval for Mean	Lower Bound	83.3469
		Upper Bound	96.6369
	5% Trimmed Mean		90.1991
	Median		88.833
	Variance		86.2865
	Std. Deviation		9.28905
	Minimum		73.275
	Maximum		102.98
	Range		29.705
	Interquartile Range		14.6375
	Skewness		-0.370486	0.687043
	Kurtosis		-0.420532	1.33425
Kn15	Mean		91.4262	2.89445
	95% Confidence Interval for Mean	Lower Bound	84.8785
		Upper Bound	97.9739
	5% Trimmed Mean		91.5092
	Median		90.425
	Variance		83.7783
	Std. Deviation		9.15305
	Minimum		75.219
	Maximum		106.14
	Range		30.921
	Interquartile Range		10.399
	Skewness		0.126397	0.687043
	Kurtosis		0.214683	1.33425
Unkn1.1	Mean		90.9338	3.38815
	95% Confidence Interval for Mean	Lower Bound	83.2693
		Upper Bound	98.5983
	5% Trimmed Mean		91.2772
	Median		91.869
	Variance		114.796
	Std. Deviation		10.7143
	Minimum		69.387
	Maximum		106.3
	Range		36.913
	Interquartile Range		13.6068
	Skewness		-0.502296	0.687043
	Kurtosis		0.805393	1.33425
Unkn5	Mean		92.2513	2.61974
	95% Confidence Interval for Mean	Lower Bound	86.325
		Upper Bound	98.1776
	5% Trimmed Mean		92.3638
	Median		92.6015
	Variance		68.6306
	Std. Deviation		8.28436
	Minimum		77.858
	Maximum		104.62
	Range		26.762
	Interquartile Range		9.8815
	Skewness		-0.504673	0.687043
	Kurtosis		0.0554716	1.33425
Unkn15	Mean		93.3454	2.55151
	95% Confidence Interval for Mean	Lower Bound	87.5735
		Upper Bound	99.1173
	5% Trimmed Mean		93.4323
	Median		96.0475
	Variance		65.1021
	Std. Deviation		8.06859
	Minimum		79.24
	Maximum		105.886
	Range		26.646
	Interquartile Range		12.9753
	Skewness		-0.377977	0.687043
	Kurtosis		-0.459965	1.33425
Tests of Normality
	Kolmogorov-Smirnova			Shapiro-Wilk
	Statistic	df	Sig.	Statistic	df	Sig.
Kn1.1	0.213204	10	.200*	0.92431	10	0.394306
Kn5	0.149643	10	.200*	0.960608	10	0.792788
Kn15	0.179929	10	.200*	0.940144	10	0.554619
Unkn1.1	0.14005	10	.200*	0.957996	10	0.762797
Unkn5	0.237258	10	0.116926	0.933089	10	0.478951
Unkn15	0.21933	10	0.18941	0.955291	10	0.731134
*. This is a lower bound of the true significance.
a. Lilliefors Significance Correction
Stem-and-Leaf Plots
Kn1.1 Stem-and-Leaf Plot
Frequency Stem & Leaf
2.00 8 . 12
5.00 8 . 77889
.00 9 .
2.00 9 . 56
1.00 10 . 0
Stem width: 10.00
Each leaf: 1 case(s)
Kn5 Stem-and-Leaf Plot
Frequency Stem & Leaf
2.00 7 . 39
4.00 8 . 5788
3.00 9 . 589
1.00 10 . 2
Stem width: 10.00
Each leaf: 1 case(s)
Kn15 Stem-and-Leaf Plot
Frequency Stem & Leaf
1.00 Extremes (=<75)
4.00 8 . 5677
3.00 9 . 334
.00 9 .
1.00 10 . 4
1.00 Extremes (>=106)
Stem width: 10.00
Each leaf: 1 case(s)
Unkn1.1 Stem-and-Leaf Plot
Frequency Stem & Leaf
1.00 6 . 9
.00 7 .
3.00 8 . 347
4.00 9 . 0345
2.00 10 . 46
Stem width: 10.00
Each leaf: 1 case(s)
Unkn5 Stem-and-Leaf Plot
Frequency Stem & Leaf
2.00 Extremes (=<80)
5.00 9 . 01234
1.00 9 . 7
2.00 10 . 14
Stem width: 10.00
Each leaf: 1 case(s)
Unkn15 Stem-and-Leaf Plot
Frequency Stem & Leaf
1.00 7 . 9
2.00 8 . 45
6.00 9 . 056789
1.00 10 . 5
Stem width: 10.00
Each leaf: 1 case(s)
Normal Q-Q Plots
Detrended Normal Q-Q Plots
