# Supplementary material for: Psychophysiological responses to manual lifting of unknown loads
Source: PLoS One. 2021 Feb 26;16(2):e0247442. doi: 10.1371/journal.pone.0247442 (PMC7909684; doi:10.1371/journal.pone.0247442)
Supplement: S1 Data — (ZIP) [file pone.0247442.s001.zip › MRR_NORMILITY.xlsx]

## Sheet: Sheet1
EXAMINE VARIABLES=Kn1.1 Kn5 Kn15 Unkn1.1 Unkn5 Unkn15
/PLOT BOXPLOT STEMLEAF NPPLOT
/COMPARE VARIABLES
/STATISTICS DESCRIPTIVES
/CINTERVAL 95
/MISSING LISTWISE
/NOTOTAL.
Explore
Notes
Output Created		07-SEP-2020 11:19:43
Comments
Input	Data	D:\PAPERS\tamer\final verion\PLOS_ONE_\rev1\OUPUT\MRR.sav
	Active Dataset	DataSet2
	Filter	<none>
	Weight	<none>
	Split File	<none>
	N of Rows in Working Data File	11
Missing Value Handling	Definition of Missing	User-defined missing values for dependent variables are treated as missing.
	Cases Used	Statistics are based on cases with no missing values for any dependent variable or factor used.
Syntax		EXAMINE VARIABLES=Kn1.1 Kn5 Kn15 Unkn1.1 Unkn5 Unkn15 /PLOT BOXPLOT STEMLEAF NPPLOT /COMPARE VARIABLES /STATISTICS DESCRIPTIVES /CINTERVAL 95 /MISSING LISTWISE /NOTOTAL.
Resources	Processor Time	00:00:02.34
	Elapsed Time	00:00:02.42
Case Processing Summary
	Cases
	Valid		Missing		Total
	N	Percent	N	Percent	N	Percent
Kn1.1	10	0.909091	1	0.0909091	11	1
Kn5	10	0.909091	1	0.0909091	11	1
Kn15	10	0.909091	1	0.0909091	11	1
Unkn1.1	10	0.909091	1	0.0909091	11	1
Unkn5	10	0.909091	1	0.0909091	11	1
Unkn15	10	0.909091	1	0.0909091	11	1
Descriptives
			Statistic	Std. Error
Kn1.1	Mean		671.479	12.9639
	95% Confidence Interval for Mean	Lower Bound	642.153
		Upper Bound	700.805
	5% Trimmed Mean		671.878
	Median		684.655
	Variance		1680.62
	Std. Deviation		40.9954
	Minimum		599.69
	Maximum		736.09
	Range		136.4
	Interquartile Range		63.295
	Skewness		-0.386124	0.687043
	Kurtosis		-0.274811	1.33425
Kn5	Mean		688.39	24.6586
	95% Confidence Interval for Mean	Lower Bound	632.608
		Upper Bound	744.172
	5% Trimmed Mean		684.737
	Median		678.92
	Variance		6080.45
	Std. Deviation		77.9772
	Minimum		585.69
	Maximum		856.85
	Range		271.16
	Interquartile Range		94.505
	Skewness		1.02307	0.687043
	Kurtosis		1.56406	1.33425
Kn15	Mean		665.973	21.2341
	95% Confidence Interval for Mean	Lower Bound	617.938
		Upper Bound	714.008
	5% Trimmed Mean		664.074
	Median		667.575
	Variance		4508.87
	Std. Deviation		67.1481
	Minimum		565.88
	Maximum		800.24
	Range		234.36
	Interquartile Range		75.3575
	Skewness		0.416748	0.687043
	Kurtosis		0.820801	1.33425
Unkn1.1	Mean		671.623	26.9485
	95% Confidence Interval for Mean	Lower Bound	610.661
		Upper Bound	732.585
	5% Trimmed Mean		666.704
	Median		659.015
	Variance		7262.2
	Std. Deviation		85.2186
	Minimum		566.41
	Maximum		865.38
	Range		298.97
	Interquartile Range		99.4575
	Skewness		1.19742	0.687043
	Kurtosis		2.38932	1.33425
Unkn5	Mean		654.065	18.28
	95% Confidence Interval for Mean	Lower Bound	612.713
		Upper Bound	695.417
	5% Trimmed Mean		653.018
	Median		650.115
	Variance		3341.59
	Std. Deviation		57.8065
	Minimum		575.59
	Maximum		751.38
	Range		175.79
	Interquartile Range		73.8725
	Skewness		0.732145	0.687043
	Kurtosis		-0.0148808	1.33425
Unkn15	Mean		652.708	16.6198
	95% Confidence Interval for Mean	Lower Bound	615.111
		Upper Bound	690.305
	5% Trimmed Mean		649.222
	Median		635.92
	Variance		2762.19
	Std. Deviation		52.5565
	Minimum		601.17
	Maximum		767
	Range		165.83
	Interquartile Range		69.08
	Skewness		1.33574	0.687043
	Kurtosis		1.3504	1.33425
Tests of Normality
	Kolmogorov-Smirnova			Shapiro-Wilk
	Statistic	df	Sig.	Statistic	df	Sig.
Kn1.1	0.223225	10	0.171704	0.943246	10	0.589668
Kn5	0.2022	10	.200*	0.91653	10	0.328918
Kn15	0.178247	10	.200*	0.943668	10	0.594504
Unkn1.1	0.175836	10	.200*	0.909667	10	0.278711
Unkn5	0.209923	10	.200*	0.90371	10	0.240516
Unkn15	0.218348	10	0.193873	0.867157	10	0.0926086
*. This is a lower bound of the true significance.
a. Lilliefors Significance Correction
Stem-and-Leaf Plots
Kn1.1 Stem-and-Leaf Plot
Frequency Stem & Leaf
1.00 5 . 9
2.00 6 . 23
5.00 6 . 68888
2.00 7 . 03
Stem width: 100.00
Each leaf: 1 case(s)
Kn5 Stem-and-Leaf Plot
Frequency Stem & Leaf
1.00 5 . 8
2.00 6 . 03
4.00 6 . 7778
1.00 7 . 0
1.00 7 . 6
1.00 Extremes (>=857)
Stem width: 100.00
Each leaf: 1 case(s)
Kn15 Stem-and-Leaf Plot
Frequency Stem & Leaf
2.00 5 . 68
3.00 6 . 444
3.00 6 . 899
1.00 7 . 0
1.00 Extremes (>=800)
Stem width: 100.00
Each leaf: 1 case(s)
Unkn1.1 Stem-and-Leaf Plot
Frequency Stem & Leaf
2.00 5 . 67
2.00 6 . 24
3.00 6 . 568
2.00 7 . 12
1.00 Extremes (>=865)
Stem width: 100.00
Each leaf: 1 case(s)
Unkn5 Stem-and-Leaf Plot
Frequency Stem & Leaf
2.00 5 . 79
3.00 6 . 124
3.00 6 . 556
2.00 Extremes (>=748)
Stem width: 100.00
Each leaf: 1 case(s)
Unkn15 Stem-and-Leaf Plot
Frequency Stem & Leaf
6.00 6 . 001224
2.00 6 . 57
1.00 7 . 1
1.00 Extremes (>=767)
Stem width: 100.00
Each leaf: 1 case(s)
Normal Q-Q Plots
Detrended Normal Q-Q Plots
