# Supplementary material for: Psychophysiological responses to manual lifting of unknown loads
Source: PLoS One. 2021 Feb 26;16(2):e0247442. doi: 10.1371/journal.pone.0247442 (PMC7909684; doi:10.1371/journal.pone.0247442)
Supplement: S1 Data — (ZIP) [file pone.0247442.s001.zip › VLF_NORMILITY.xlsx]

## Sheet: Sheet1
EXAMINE VARIABLES=Kn1.1 Kn5 Kn15 Unkn1.1 Unkn5 Unkn15
/PLOT BOXPLOT STEMLEAF NPPLOT
/COMPARE VARIABLES
/STATISTICS DESCRIPTIVES
/CINTERVAL 95
/MISSING LISTWISE
/NOTOTAL.
Explore
Notes
Output Created		07-SEP-2020 08:47:54
Comments
Input	Data	D:\PAPERS\tamer\final verion\PLOS_ONE_\rev1\OUPUT\VLF.sav
	Active Dataset	DataSet2
	Filter	<none>
	Weight	<none>
	Split File	<none>
	N of Rows in Working Data File	10
Missing Value Handling	Definition of Missing	User-defined missing values for dependent variables are treated as missing.
	Cases Used	Statistics are based on cases with no missing values for any dependent variable or factor used.
Syntax		EXAMINE VARIABLES=Kn1.1 Kn5 Kn15 Unkn1.1 Unkn5 Unkn15 /PLOT BOXPLOT STEMLEAF NPPLOT /COMPARE VARIABLES /STATISTICS DESCRIPTIVES /CINTERVAL 95 /MISSING LISTWISE /NOTOTAL.
Resources	Processor Time	00:00:02.30
	Elapsed Time	00:00:02.32
[DataSet2] D:\PAPERS\tamer\final verion\PLOS_ONE_\rev1\OUPUT\VLF.sav
Case Processing Summary
	Cases
	Valid		Missing		Total
	N	Percent	N	Percent	N	Percent
Kn1.1	10	1	0	0	10	1
Kn5	10	1	0	0	10	1
Kn15	10	1	0	0	10	1
Unkn1.1	10	1	0	0	10	1
Unkn5	10	1	0	0	10	1
Unkn15	10	1	0	0	10	1
Descriptives
			Statistic	Std. Error
Kn1.1	Mean		13.31	1.70714
	95% Confidence Interval for Mean	Lower Bound	9.44818
		Upper Bound	17.1718
	5% Trimmed Mean		13.2056
	Median		13.7
	Variance		29.1432
	Std. Deviation		5.39845
	Minimum		6.6
	Maximum		21.9
	Range		15.3
	Interquartile Range		10.275
	Skewness		0.162509	0.687043
	Kurtosis		-1.09994	1.33425
Kn5	Mean		7.52	1.5211
	95% Confidence Interval for Mean	Lower Bound	4.07904
		Upper Bound	10.961
	5% Trimmed Mean		7.55
	Median		7.7
	Variance		23.1373
	Std. Deviation		4.81013
	Minimum		0.5
	Maximum		14
	Range		13.5
	Interquartile Range		8.1
	Skewness		-0.0307224	0.687043
	Kurtosis		-1.70407	1.33425
Kn15	Mean		5.26	1.19761
	95% Confidence Interval for Mean	Lower Bound	2.55082
		Upper Bound	7.96918
	5% Trimmed Mean		5.12778
	Median		4.15
	Variance		14.3427
	Std. Deviation		3.78717
	Minimum		1.3
	Maximum		11.6
	Range		10.3
	Interquartile Range		6.425
	Skewness		0.822885	0.687043
	Kurtosis		-0.658027	1.33425
Unkn1.1	Mean		7.41	1.13416
	95% Confidence Interval for Mean	Lower Bound	4.84435
		Upper Bound	9.97565
	5% Trimmed Mean		7.34444
	Median		6.4
	Variance		12.8632
	Std. Deviation		3.58653
	Minimum		2.8
	Maximum		13.2
	Range		10.4
	Interquartile Range		6.675
	Skewness		0.513939	0.687043
	Kurtosis		-1.14315	1.33425
Unkn5	Mean		7.18	1.68476
	95% Confidence Interval for Mean	Lower Bound	3.36882
		Upper Bound	10.9912
	5% Trimmed Mean		7.12778
	Median		6.15
	Variance		28.384
	Std. Deviation		5.32766
	Minimum		0.3
	Maximum		15
	Range		14.7
	Interquartile Range		9.65
	Skewness		0.310525	0.687043
	Kurtosis		-1.30705	1.33425
Unkn15	Mean		4.955	1.13589
	95% Confidence Interval for Mean	Lower Bound	2.38544
		Upper Bound	7.52456
	5% Trimmed Mean		4.83889
	Median		3.725
	Variance		12.9025
	Std. Deviation		3.592
	Minimum		0.7
	Maximum		11.3
	Range		10.6
	Interquartile Range		4.825
	Skewness		0.895682	0.687043
	Kurtosis		-0.208637	1.33425
Tests of Normality
	Kolmogorov-Smirnova			Shapiro-Wilk
	Statistic	df	Sig.	Statistic	df	Sig.
Kn1.1	0.174996	10	.200*	0.933205	10	0.48015
Kn5	0.232215	10	0.134942	0.906288	10	0.256451
Kn15	0.179525	10	.200*	0.879229	10	0.127857
Unkn1.1	0.173249	10	.200*	0.925701	10	0.406964
Unkn5	0.158199	10	.200*	0.928274	10	0.431127
Unkn15	0.188664	10	.200*	0.892737	10	0.182009
*. This is a lower bound of the true significance.
a. Lilliefors Significance Correction
Stem-and-Leaf Plots
Kn1.1 Stem-and-Leaf Plot
Frequency Stem & Leaf
3.00 0 . 677
3.00 1 . 134
2.00 1 . 56
2.00 2 . 01
Stem width: 10.00
Each leaf: 1 case(s)
Kn5 Stem-and-Leaf Plot
Frequency Stem & Leaf
5.00 0 . 02344
.00 0 .
5.00 1 . 00034
Stem width: 10.00
Each leaf: 1 case(s)
Kn15 Stem-and-Leaf Plot
Frequency Stem & Leaf
6.00 0 . 112234
2.00 0 . 57
2.00 1 . 11
Stem width: 10.00
Each leaf: 1 case(s)
Unkn1.1 Stem-and-Leaf Plot
Frequency Stem & Leaf
3.00 0 . 234
4.00 0 . 5578
3.00 1 . 123
Stem width: 10.00
Each leaf: 1 case(s)
Unkn5 Stem-and-Leaf Plot
Frequency Stem & Leaf
4.00 0 . 0124
2.00 0 . 56
3.00 1 . 014
1.00 1 . 5
Stem width: 10.00
Each leaf: 1 case(s)
Unkn15 Stem-and-Leaf Plot
Frequency Stem & Leaf
6.00 0 . 012334
2.00 0 . 56
2.00 1 . 01
Stem width: 10.00
Each leaf: 1 case(s)
Normal Q-Q Plots
Detrended Normal Q-Q Plots
