# Supplementary material for: Psychophysiological responses to manual lifting of unknown loads
Source: PLoS One. 2021 Feb 26;16(2):e0247442. doi: 10.1371/journal.pone.0247442 (PMC7909684; doi:10.1371/journal.pone.0247442)
Supplement: S2 Data — (ZIP) [file pone.0247442.s002.zip]

Archive with 17 entries (17 files):
- ALPHA_F4.xlsx
- ALPHA_F4_NORMILITY.xlsx
- ALPHA_FC6.xlsx
- ALPHA_P8.xlsx
- ALPHA_P8_NORMILITYxlsx.xlsx
- BETA_F4.xlsx
- BETA_F4_NORMILITY.xlsx
- BETA_FC6.xlsx
- BETA_FC6_NORMILITY.xlsx
- BETA_P8.xlsx
- BETA_P8_NORMILITY.xlsx
- GAMMA_F4.xlsx
- GAMMA_FC6.xlsx
- GAMMA_P8.xlsx
- THETA_F4.xlsx
- THETA_FC6.xlsx
- THETA_P8.xlsx
