# Supplementary material for: Psychophysiological responses to manual lifting of unknown loads
Source: PLoS One. 2021 Feb 26;16(2):e0247442. doi: 10.1371/journal.pone.0247442 (PMC7909684; doi:10.1371/journal.pone.0247442)
Supplement: S2 Data — (ZIP) [file pone.0247442.s002.zip › ALPHA_F4.xlsx]

## Sheet: Sheet1
GLM KN1.1 KN5 KN15 UNKN1.1 UNKN5 UNKN15
/WSFACTOR=Knowledge 2 Polynomial Weight 3 Polynomial
/MEASURE=ALPHA F4
/METHOD=SSTYPE(3)
/PLOT=PROFILE(Weight*Knowledge Knowledge Weight)
/EMMEANS=TABLES(OVERALL)
/EMMEANS=TABLES(Knowledge) COMPARE ADJ(LSD)
/EMMEANS=TABLES(Weight) COMPARE ADJ(LSD)
/EMMEANS=TABLES(Knowledge*Weight)
/PRINT=DESCRIPTIVE ETASQ
/CRITERIA=ALPHA(.05)
/WSDESIGN=Knowledge Weight Knowledge*Weight.
General Linear Model
Notes
Output Created		02-JAN-2018 19:43:59
Comments
Input	Data	D:\IE632 ew proposal\SUDAN LOAD\PAPER IE 632\data analysis\RR.sav
	Active Dataset	DataSet0
	Filter	<none>
	Weight	<none>
	Split File	<none>
	N of Rows in Working Data File	10
Missing Value Handling	Definition of Missing	User-defined missing values are treated as missing.
	Cases Used	Statistics are based on all cases with valid data for all variables in the model.
Syntax		GLM KN1.1 KN5 KN15 UNKN1.1 UNKN5 UNKN15 /WSFACTOR=Knowledge 2 Polynomial Weight 3 Polynomial /MEASURE=ALPHA F4 /METHOD=SSTYPE(3) /PLOT=PROFILE(Weight*Knowledge Knowledge Weight) /EMMEANS=TABLES(OVERALL) /EMMEANS=TABLES(Knowledge) COMPARE ADJ(LSD) /EMMEANS=TABLES(Weight) COMPARE ADJ(LSD) /EMMEANS=TABLES(Knowledge*Weight) /PRINT=DESCRIPTIVE ETASQ /CRITERIA=ALPHA(.05) /WSDESIGN=Knowledge Weight Know…
Resources	Processor Time	00:00:00.52
	Elapsed Time	00:00:00.52
Warnings
Starting with the name F4, too many names has been specified in the MEASURE subcommand. The number of names that will be used is the ratio of the number of dependent variables and the product of number of levels of within subjects factors.
Within-Subjects Factors
Measure:	ALPHA
Knowledge		Dependent Variable
1	1	KN1.1
	2	KN5
	3	KN15
2	1	UNKN1.1
	2	UNKN5
	3	UNKN15
Descriptive Statistics
	Mean	Std. Deviation	N
Known_1.1kg	-20.3828	9.42126	10
Known_5kg	-21.8583	7.66934	10
Known_15kg	-22.3769	8.89326	10
UnKnown_1.1kg	-23.8845	8.65279	10
UnKnown_5kg	-24.6493	6.78479	10
UnKnown_15kg	-24.9981	8.66081	10
Multivariate Testsa
Effect		Value	F	Hypothesis df	Error df	Sig.	Partial Eta Squared
Knowledge	Pillai's Trace	0.381486	5.551b	1	9	0.0428774	0.381486
	Wilks' Lambda	0.618514	5.551b	1	9	0.0428774	0.381486
	Hotelling's Trace	0.616779	5.551b	1	9	0.0428774	0.381486
	Roy's Largest Root	0.616779	5.551b	1	9	0.0428774	0.381486
Weight	Pillai's Trace	0.155681	.738b	2	8	0.50819	0.155681
	Wilks' Lambda	0.844319	.738b	2	8	0.50819	0.155681
	Hotelling's Trace	0.184386	.738b	2	8	0.50819	0.155681
	Roy's Largest Root	0.184386	.738b	2	8	0.50819	0.155681
Knowledge * Weight	Pillai's Trace	0.0152872	.062b	2	8	0.940239	0.0152872
	Wilks' Lambda	0.984713	.062b	2	8	0.940239	0.0152872
	Hotelling's Trace	0.0155245	.062b	2	8	0.940239	0.0152872
	Roy's Largest Root	0.0155245	.062b	2	8	0.940239	0.0152872
a. Design: Intercept Within Subjects Design: Knowledge + Weight + Knowledge * Weight
b. Exact statistic
Mauchly's Test of Sphericitya
Measure:	ALPHA
Within Subjects Effect	Mauchly's W	Approx. Chi-Square	df	Sig.	Epsilonb
					Greenhouse-Geisser	Huynh-Feldt	Lower-bound
Knowledge	1	0	0		1	1	1
Weight	0.827613	1.51368	2	0.469147	0.852961	1	0.5
Knowledge * Weight	0.51813	5.26023	2	0.0720703	0.674823	0.751368	0.5
Tests the null hypothesis that the error covariance matrix of the orthonormalized transformed dependent variables is proportional to an identity matrix.
a. Design: Intercept Within Subjects Design: Knowledge + Weight + Knowledge * Weight
b. May be used to adjust the degrees of freedom for the averaged tests of significance. Corrected tests are displayed in the Tests of Within-Subjects Effects table.
Tests of Within-Subjects Effects
Measure:	ALPHA
Source		Type III Sum of Squares	df	Mean Square	F	Sig.	Partial Eta Squared
Knowledge	Sphericity Assumed	132.431	1	132.431	5.55101	0.0428774	0.381486
	Greenhouse-Geisser	132.431	1	132.431	5.55101	0.0428774	0.381486
	Huynh-Feldt	132.431	1	132.431	5.55101	0.0428774	0.381486
	Lower-bound	132.431	1	132.431	5.55101	0.0428774	0.381486
Error(Knowledge)	Sphericity Assumed	214.714	9	23.8571
	Greenhouse-Geisser	214.714	9	23.8571
	Huynh-Feldt	214.714	9	23.8571
	Lower-bound	214.714	9	23.8571
Weight	Sphericity Assumed	25.7139	2	12.8569	0.750561	0.486313	0.0769762
	Greenhouse-Geisser	25.7139	1.70592	15.0733	0.750561	0.468606	0.0769762
	Huynh-Feldt	25.7139	2	12.8569	0.750561	0.486313	0.0769762
	Lower-bound	25.7139	1	25.7139	0.750561	0.4088	0.0769762
Error(Weight)	Sphericity Assumed	308.336	18	17.1298
	Greenhouse-Geisser	308.336	15.3533	20.0827
	Huynh-Feldt	308.336	18	17.1298
	Lower-bound	308.336	9	34.2595
Knowledge * Weight	Sphericity Assumed	2.18202	2	1.09101	0.0989063	0.906316	0.0108701
	Greenhouse-Geisser	2.18202	1.34965	1.61674	0.0989063	0.830224	0.0108701
	Huynh-Feldt	2.18202	1.50274	1.45203	0.0989063	0.853057	0.0108701
	Lower-bound	2.18202	1	2.18202	0.0989063	0.760314	0.0108701
Error(Knowledge*Weight)	Sphericity Assumed	198.553	18	11.0307
	Greenhouse-Geisser	198.553	12.1468	16.3461
	Huynh-Feldt	198.553	13.5246	14.6809
	Lower-bound	198.553	9	22.0615
Tests of Within-Subjects Contrasts
Measure:	ALPHA
Source			Type III Sum of Squares	df	Mean Square	F	Sig.	Partial Eta Squared
Knowledge	Linear		132.431	1	132.431	5.55101	0.0428774	0.381486
Error(Knowledge)	Linear		214.714	9	23.8571
Weight		Linear	24.1434	1	24.1434	1.11039	0.319464	0.109827
		Quadratic	1.57048	1	1.57048	0.125474	0.731329	0.0137499
Error(Weight)		Linear	195.688	9	21.7432
		Quadratic	112.647	9	12.5164
Knowledge * Weight	Linear	Linear	1.93827	1	1.93827	0.105191	0.753098	0.0115529
		Quadratic	0.243756	1	0.243756	0.0670508	0.801505	0.007395
Error(Knowledge*Weight)	Linear	Linear	165.835	9	18.4261
		Quadratic	32.7185	9	3.63539
Tests of Between-Subjects Effects
Measure:	ALPHA
Transformed Variable:	Average
Source	Type III Sum of Squares	df	Mean Square	F	Sig.	Partial Eta Squared
Intercept	31809	1	31809	92.8988	4.8577e-06	0.911677
Error	3081.64	9	342.405
Estimated Marginal Means
1. Grand Mean
Measure:	ALPHA
Mean	Std. Error	95% Confidence Interval
		Lower Bound	Upper Bound
-23.025	2.38888	-28.429	-17.621
2. Knowledge
Estimates
Measure:	ALPHA
Knowledge	Mean	Std. Error	95% Confidence Interval
			Lower Bound	Upper Bound
1	-21.5393	2.54484	-27.2962	-15.7825
2	-24.5106	2.39426	-29.9268	-19.0944
Pairwise Comparisons
Measure:	ALPHA
(I) Knowledge		Mean Difference (I-J)	Std. Error	Sig.b	95% Confidence Interval for Differenceb
					Lower Bound	Upper Bound
1	2	2.971*	1.26114	0.0428774	0.118423	5.82421
2	1	-2.971*	1.26114	0.0428774	-5.82421	-0.118423
Based on estimated marginal means
*. The mean difference is significant at the .05 level.
b. Adjustment for multiple comparisons: Least Significant Difference (equivalent to no adjustments).
Multivariate Tests
	Value	F	Hypothesis df	Error df	Sig.	Partial Eta Squared
Pillai's trace	0.381486	5.551a	1	9	0.0428774	0.381486
Wilks' lambda	0.618514	5.551a	1	9	0.0428774	0.381486
Hotelling's trace	0.616779	5.551a	1	9	0.0428774	0.381486
Roy's largest root	0.616779	5.551a	1	9	0.0428774	0.381486
Each F tests the multivariate effect of Knowledge. These tests are based on the linearly independent pairwise comparisons among the estimated marginal means.
a. Exact statistic
3. Weight
Estimates
Measure:	ALPHA
Weight	Mean	Std. Error	95% Confidence Interval
			Lower Bound	Upper Bound
1	-22.1337	2.65631	-28.1427	-16.1247
2	-23.2538	2.14523	-28.1066	-18.4009
3	-23.6875	2.67866	-29.747	-17.6279
Pairwise Comparisons
Measure:	ALPHA
(I) Weight		Mean Difference (I-J)	Std. Error	Sig.a	95% Confidence Interval for Differencea
					Lower Bound	Upper Bound
1	2	1.12011	1.00674	0.294712	-1.15731	3.39752
	3	1.55381	1.47456	0.319464	-1.78186	4.88949
2	1	-1.12011	1.00674	0.294712	-3.39752	1.15731
	3	0.433707	1.39681	0.763252	-2.7261	3.59351
3	1	-1.55381	1.47456	0.319464	-4.88949	1.78186
	2	-0.433707	1.39681	0.763252	-3.59351	2.7261
Based on estimated marginal means
a. Adjustment for multiple comparisons: Least Significant Difference (equivalent to no adjustments).
Multivariate Tests
	Value	F	Hypothesis df	Error df	Sig.	Partial Eta Squared
Pillai's trace	0.155681	.738a	2	8	0.50819	0.155681
Wilks' lambda	0.844319	.738a	2	8	0.50819	0.155681
Hotelling's trace	0.184386	.738a	2	8	0.50819	0.155681
Roy's largest root	0.184386	.738a	2	8	0.50819	0.155681
Each F tests the multivariate effect of Weight. These tests are based on the linearly independent pairwise comparisons among the estimated marginal means.
a. Exact statistic
4. Knowledge * Weight
Measure:	ALPHA
Knowledge		Mean	Std. Error	95% Confidence Interval
				Lower Bound	Upper Bound
1	1	-20.3828	2.97926	-27.1224	-13.6433
	2	-21.8583	2.42526	-27.3446	-16.372
	3	-22.3769	2.8123	-28.7388	-16.015
2	1	-23.8845	2.73625	-30.0744	-17.6947
	2	-24.6493	2.14554	-29.5028	-19.7958
	3	-24.9981	2.73879	-31.1937	-18.8025
Profile Plots
