# Supplementary material for: Psychophysiological responses to manual lifting of unknown loads
Source: PLoS One. 2021 Feb 26;16(2):e0247442. doi: 10.1371/journal.pone.0247442 (PMC7909684; doi:10.1371/journal.pone.0247442)
Supplement: S2 Data — (ZIP) [file pone.0247442.s002.zip › ALPHA_F4_NORMILITY.xlsx]

## Sheet: Sheet1
EXAMINE VARIABLES=Kn1.1 Kn5 Kn15 Unkn1.1 Unkn5 Unkn15
/PLOT BOXPLOT STEMLEAF NPPLOT
/COMPARE VARIABLES
/STATISTICS DESCRIPTIVES
/CINTERVAL 95
/MISSING LISTWISE
/NOTOTAL.
Explore
Notes
Output Created		07-SEP-2020 11:46:14
Comments
Input	Data	D:\PAPERS\tamer\final verion\PLOS_ONE_\rev1\OUPUT\APLPHA_P8.sav
	Active Dataset	DataSet2
	Filter	<none>
	Weight	<none>
	Split File	<none>
	N of Rows in Working Data File	11
Missing Value Handling	Definition of Missing	User-defined missing values for dependent variables are treated as missing.
	Cases Used	Statistics are based on cases with no missing values for any dependent variable or factor used.
Syntax		EXAMINE VARIABLES=Kn1.1 Kn5 Kn15 Unkn1.1 Unkn5 Unkn15 /PLOT BOXPLOT STEMLEAF NPPLOT /COMPARE VARIABLES /STATISTICS DESCRIPTIVES /CINTERVAL 95 /MISSING LISTWISE /NOTOTAL.
Resources	Processor Time	00:00:02.44
	Elapsed Time	00:00:02.85
Case Processing Summary
	Cases
	Valid		Missing		Total
	N	Percent	N	Percent	N	Percent
Kn1.1	10	0.909091	1	0.0909091	11	1
Kn5	10	0.909091	1	0.0909091	11	1
Kn15	10	0.909091	1	0.0909091	11	1
Unkn1.1	10	0.909091	1	0.0909091	11	1
Unkn5	10	0.909091	1	0.0909091	11	1
Unkn15	10	0.909091	1	0.0909091	11	1
Descriptives
			Statistic	Std. Error
Kn1.1	Mean		-20.383	2.97885
	95% Confidence Interval for Mean	Lower Bound	-27.1216
		Upper Bound	-13.6444
	5% Trimmed Mean		-20.7417
	Median		-21.095
	Variance		88.7357
	Std. Deviation		9.41996
	Minimum		-32.89
	Maximum		-1.42
	Range		31.47
	Interquartile Range		12.76
	Skewness		0.639492	0.687043
	Kurtosis		0.575833	1.33425
Kn5	Mean		-21.857	2.42519
	95% Confidence Interval for Mean	Lower Bound	-27.3432
		Upper Bound	-16.3708
	5% Trimmed Mean		-21.8161
	Median		-21.585
	Variance		58.8153
	Std. Deviation		7.66911
	Minimum		-33.32
	Maximum		-11.13
	Range		22.19
	Interquartile Range		14.715
	Skewness		0.0371555	0.687043
	Kurtosis		-1.24437	1.33425
Kn15	Mean		-22.378	2.81183
	95% Confidence Interval for Mean	Lower Bound	-28.7388
		Upper Bound	-16.0172
	5% Trimmed Mean		-22.72
	Median		-24.05
	Variance		79.0638
	Std. Deviation		8.89178
	Minimum		-33.32
	Maximum		-5.28
	Range		28.04
	Interquartile Range		12.2475
	Skewness		0.788542	0.687043
	Kurtosis		-0.00667124	1.33425
Unkn1.1	Mean		-23.883	2.73567
	95% Confidence Interval for Mean	Lower Bound	-30.0715
		Upper Bound	-17.6945
	5% Trimmed Mean		-23.9333
	Median		-23.91
	Variance		74.839
	Std. Deviation		8.65095
	Minimum		-35.61
	Maximum		-11.25
	Range		24.36
	Interquartile Range		17.1325
	Skewness		0.0658102	0.687043
	Kurtosis		-1.06948	1.33425
Unkn5	Mean		-24.648	2.14548
	95% Confidence Interval for Mean	Lower Bound	-29.5014
		Upper Bound	-19.7946
	5% Trimmed Mean		-24.9772
	Median		-25.995
	Variance		46.031
	Std. Deviation		6.78461
	Minimum		-32.12
	Maximum		-11.25
	Range		20.87
	Interquartile Range		8.4775
	Skewness		1.15437	0.687043
	Kurtosis		0.564584	1.33425
Unkn15	Mean		-23.197	2.83261
	95% Confidence Interval for Mean	Lower Bound	-29.6048
		Upper Bound	-16.7892
	5% Trimmed Mean		-23.4439
	Median		-27.035
	Variance		80.2367
	Std. Deviation		8.9575
	Minimum		-34
	Maximum		-7.95
	Range		26.05
	Interquartile Range		16.26
	Skewness		0.682605	0.687043
	Kurtosis		-1.0597	1.33425
Tests of Normality
	Kolmogorov-Smirnova			Shapiro-Wilk
	Statistic	df	Sig.	Statistic	df	Sig.
Kn1.1	0.155786	10	.200*	0.957103	10	0.752397
Kn5	0.155657	10	.200*	0.947317	10	0.636881
Kn15	0.138594	10	.200*	0.940762	10	0.561522
Unkn1.1	0.154766	10	.200*	0.929844	10	0.446361
Unkn5	0.235717	10	0.122431	0.874918	10	0.114022
Unkn15	0.222333	10	0.17576	0.8896	10	0.167825
*. This is a lower bound of the true significance.
a. Lilliefors Significance Correction
Stem-and-Leaf Plots
Kn1.1 Stem-and-Leaf Plot
Frequency Stem & Leaf
2.00 -3 . 12
3.00 -2 . 227
4.00 -1 . 1669
1.00 -0 . 1
Stem width: 10.00
Each leaf: 1 case(s)
Kn5 Stem-and-Leaf Plot
Frequency Stem & Leaf
2.00 -3 . 03
2.00 -2 . 67
3.00 -2 . 002
.00 -1 .
3.00 -1 . 123
Stem width: 10.00
Each leaf: 1 case(s)
Kn15 Stem-and-Leaf Plot
Frequency Stem & Leaf
2.00 -3 . 13
4.00 -2 . 3488
3.00 -1 . 189
1.00 -0 . 5
Stem width: 10.00
Each leaf: 1 case(s)
Unkn1.1 Stem-and-Leaf Plot
Frequency Stem & Leaf
2.00 -3 . 55
1.00 -3 . 1
1.00 -2 . 5
3.00 -2 . 234
1.00 -1 . 6
2.00 -1 . 12
Stem width: 10.00
Each leaf: 1 case(s)
Unkn5 Stem-and-Leaf Plot
Frequency Stem & Leaf
2.00 -3 . 02
4.00 -2 . 5689
2.00 -2 . 34
2.00 Extremes (>=-15)
Stem width: 10.00
Each leaf: 1 case(s)
Unkn15 Stem-and-Leaf Plot
Frequency Stem & Leaf
2.00 -3 . 04
5.00 -2 . 15899
2.00 -1 . 23
1.00 -0 . 7
Stem width: 10.00
Each leaf: 1 case(s)
Normal Q-Q Plots
Detrended Normal Q-Q Plots
