# Supplementary material for: Psychophysiological responses to manual lifting of unknown loads
Source: PLoS One. 2021 Feb 26;16(2):e0247442. doi: 10.1371/journal.pone.0247442 (PMC7909684; doi:10.1371/journal.pone.0247442)
Supplement: S2 Data — (ZIP) [file pone.0247442.s002.zip › ALPHA_FC6.xlsx]

## Sheet: Sheet1
GLM KN1.1 KN5 KN15 UNKN1.1 UNKN5 UNKN15
/WSFACTOR=Knowledge 2 Polynomial Weight 3 Polynomial
/MEASURE=ALPHA_ FC6
/METHOD=SSTYPE(3)
/PLOT=PROFILE(Weight*Knowledge Knowledge Weight)
/EMMEANS=TABLES(OVERALL)
/EMMEANS=TABLES(Knowledge) COMPARE ADJ(LSD)
/EMMEANS=TABLES(Weight) COMPARE ADJ(LSD)
/EMMEANS=TABLES(Knowledge*Weight)
/PRINT=DESCRIPTIVE ETASQ
/CRITERIA=ALPHA(.05)
/WSDESIGN=Knowledge Weight Knowledge*Weight.
General Linear Model
Notes
Output Created		02-JAN-2018 20:28:24
Comments
Input	Data	D:\IE632 ew proposal\SUDAN LOAD\PAPER IE 632\data analysis\RR.sav
	Active Dataset	DataSet0
	Filter	<none>
	Weight	<none>
	Split File	<none>
	N of Rows in Working Data File	10
Missing Value Handling	Definition of Missing	User-defined missing values are treated as missing.
	Cases Used	Statistics are based on all cases with valid data for all variables in the model.
Syntax		GLM KN1.1 KN5 KN15 UNKN1.1 UNKN5 UNKN15 /WSFACTOR=Knowledge 2 Polynomial Weight 3 Polynomial /MEASURE=ALPHA_ FC6 /METHOD=SSTYPE(3) /PLOT=PROFILE(Weight*Knowledge Knowledge Weight) /EMMEANS=TABLES(OVERALL) /EMMEANS=TABLES(Knowledge) COMPARE ADJ(LSD) /EMMEANS=TABLES(Weight) COMPARE ADJ(LSD) /EMMEANS=TABLES(Knowledge*Weight) /PRINT=DESCRIPTIVE ETASQ /CRITERIA=ALPHA(.05) /WSDESIGN=Knowledge Weight Kn…
Resources	Processor Time	00:00:00.44
	Elapsed Time	00:00:00.46
Warnings
Starting with the name FC6, too many names has been specified in the MEASURE subcommand. The number of names that will be used is the ratio of the number of dependent variables and the product of number of levels of within subjects factors.
Within-Subjects Factors
Measure:	ALPHA_
Knowledge		Dependent Variable
1	1	KN1.1
	2	KN5
	3	KN15
2	1	UNKN1.1
	2	UNKN5
	3	UNKN15
Descriptive Statistics
	Mean	Std. Deviation	N
Known_1.1kg	-23.2906	10.5805	10
Known_5kg	-23.5435	8.70196	10
Known_15kg	-22.8809	9.79124	10
UnKnown_1.1kg	-23.935	8.35852	10
UnKnown_5kg	-25.3304	8.20383	10
UnKnown_15kg	-23.1191	8.85796	10
Multivariate Testsa
Effect		Value	F	Hypothesis df	Error df	Sig.	Partial Eta Squared
Knowledge	Pillai's Trace	0.117512	1.198b	1	9	0.302065	0.117512
	Wilks' Lambda	0.882488	1.198b	1	9	0.302065	0.117512
	Hotelling's Trace	0.13316	1.198b	1	9	0.302065	0.117512
	Roy's Largest Root	0.13316	1.198b	1	9	0.302065	0.117512
Weight	Pillai's Trace	0.206335	1.040b	2	8	0.396779	0.206335
	Wilks' Lambda	0.793665	1.040b	2	8	0.396779	0.206335
	Hotelling's Trace	0.259977	1.040b	2	8	0.396779	0.206335
	Roy's Largest Root	0.259977	1.040b	2	8	0.396779	0.206335
Knowledge * Weight	Pillai's Trace	0.121072	.551b	2	8	0.596778	0.121072
	Wilks' Lambda	0.878928	.551b	2	8	0.596778	0.121072
	Hotelling's Trace	0.13775	.551b	2	8	0.596778	0.121072
	Roy's Largest Root	0.13775	.551b	2	8	0.596778	0.121072
a. Design: Intercept Within Subjects Design: Knowledge + Weight + Knowledge * Weight
b. Exact statistic
Mauchly's Test of Sphericitya
Measure:	ALPHA_
Within Subjects Effect	Mauchly's W	Approx. Chi-Square	df	Sig.	Epsilonb
					Greenhouse-Geisser	Huynh-Feldt	Lower-bound
Knowledge	1	0	0		1	1	1
Weight	0.927284	0.603961	2	0.739353	0.932213	1	0.5
Knowledge * Weight	0.833742	1.45465	2	0.483199	0.857443	1	0.5
Tests the null hypothesis that the error covariance matrix of the orthonormalized transformed dependent variables is proportional to an identity matrix.
a. Design: Intercept Within Subjects Design: Knowledge + Weight + Knowledge * Weight
b. May be used to adjust the degrees of freedom for the averaged tests of significance. Corrected tests are displayed in the Tests of Within-Subjects Effects table.
Tests of Within-Subjects Effects
Measure:	ALPHA_
Source		Type III Sum of Squares	df	Mean Square	F	Sig.	Partial Eta Squared
Knowledge	Sphericity Assumed	11.8776	1	11.8776	1.19844	0.302065	0.117512
	Greenhouse-Geisser	11.8776	1	11.8776	1.19844	0.302065	0.117512
	Huynh-Feldt	11.8776	1	11.8776	1.19844	0.302065	0.117512
	Lower-bound	11.8776	1	11.8776	1.19844	0.302065	0.117512
Error(Knowledge)	Sphericity Assumed	89.1984	9	9.91093
	Greenhouse-Geisser	89.1984	9	9.91093
	Huynh-Feldt	89.1984	9	9.91093
	Lower-bound	89.1984	9	9.91093
Weight	Sphericity Assumed	20.7971	2	10.3985	1.1014	0.353793	0.109034
	Greenhouse-Geisser	20.7971	1.86443	11.1547	1.1014	0.351194	0.109034
	Huynh-Feldt	20.7971	2	10.3985	1.1014	0.353793	0.109034
	Lower-bound	20.7971	1	20.7971	1.1014	0.321322	0.109034
Error(Weight)	Sphericity Assumed	169.942	18	9.44121
	Greenhouse-Geisser	169.942	16.7798	10.1277
	Huynh-Feldt	169.942	18	9.44121
	Lower-bound	169.942	9	18.8824
Knowledge * Weight	Sphericity Assumed	6.44887	2	3.22444	0.399181	0.676663	0.0424698
	Greenhouse-Geisser	6.44887	1.71489	3.76052	0.399181	0.646781	0.0424698
	Huynh-Feldt	6.44887	2	3.22444	0.399181	0.676663	0.0424698
	Lower-bound	6.44887	1	6.44887	0.399181	0.543226	0.0424698
Error(Knowledge*Weight)	Sphericity Assumed	145.397	18	8.07763
	Greenhouse-Geisser	145.397	15.434	9.4206
	Huynh-Feldt	145.397	18	8.07763
	Lower-bound	145.397	9	16.1553
Tests of Within-Subjects Contrasts
Measure:	ALPHA_
Source			Type III Sum of Squares	df	Mean Square	F	Sig.	Partial Eta Squared
Knowledge	Linear		11.8776	1	11.8776	1.19844	0.302065	0.117512
Error(Knowledge)	Linear		89.1984	9	9.91093
Weight		Linear	3.75461	1	3.75461	0.507721	0.494185	0.0534009
		Quadratic	17.0425	1	17.0425	1.48358	0.254182	0.141515
Error(Weight)		Linear	66.5553	9	7.39503
		Quadratic	103.387	9	11.4874
Knowledge * Weight	Linear	Linear	0.412574	1	0.412574	0.0366162	0.852496	0.00405198
		Quadratic	6.0363	1	6.0363	1.23499	0.295243	0.120664
Error(Knowledge*Weight)	Linear	Linear	101.408	9	11.2675
		Quadratic	43.9895	9	4.88772
Tests of Between-Subjects Effects
Measure:	ALPHA_
Transformed Variable:	Average
Source	Type III Sum of Squares	df	Mean Square	F	Sig.	Partial Eta Squared
Intercept	33653.8	1	33653.8	74.091	1.22766e-05	0.891685
Error	4088	9	454.222
Estimated Marginal Means
1. Grand Mean
Measure:	ALPHA_
Mean	Std. Error	95% Confidence Interval
		Lower Bound	Upper Bound
-23.6832	2.75143	-29.9074	-17.4591
2. Knowledge
Estimates
Measure:	ALPHA_
Knowledge	Mean	Std. Error	95% Confidence Interval
			Lower Bound	Upper Bound
1	-23.2383	2.97947	-29.9784	-16.4983
2	-24.1282	2.56784	-29.937	-18.3193
Pairwise Comparisons
Measure:	ALPHA_
(I) Knowledge		Mean Difference (I-J)	Std. Error	Sig.a	95% Confidence Interval for Differencea
					Lower Bound	Upper Bound
1	2	0.889855	0.812852	0.302065	-0.948945	2.72865
2	1	-0.889855	0.812852	0.302065	-2.72865	0.948945
Based on estimated marginal means
a. Adjustment for multiple comparisons: Least Significant Difference (equivalent to no adjustments).
Multivariate Tests
	Value	F	Hypothesis df	Error df	Sig.	Partial Eta Squared
Pillai's trace	0.117512	1.198a	1	9	0.302065	0.117512
Wilks' lambda	0.882488	1.198a	1	9	0.302065	0.117512
Hotelling's trace	0.13316	1.198a	1	9	0.302065	0.117512
Roy's largest root	0.13316	1.198a	1	9	0.302065	0.117512
Each F tests the multivariate effect of Knowledge. These tests are based on the linearly independent pairwise comparisons among the estimated marginal means.
a. Exact statistic
3. Weight
Estimates
Measure:	ALPHA_
Weight	Mean	Std. Error	95% Confidence Interval
			Lower Bound	Upper Bound
1	-23.6128	2.89453	-30.1606	-17.0649
2	-24.437	2.63035	-30.3872	-18.4867
3	-23	2.89105	-29.54	-16.46
Pairwise Comparisons
Measure:	ALPHA_
(I) Weight		Mean Difference (I-J)	Std. Error	Sig.a	95% Confidence Interval for Differencea
					Lower Bound	Upper Bound
1	2	0.824194	1.08518	0.466981	-1.63066	3.27905
	3	-0.612749	0.859944	0.494185	-2.55808	1.33258
2	1	-0.824194	1.08518	0.466981	-3.27905	1.63066
	3	-1.43694	0.956682	0.167341	-3.60111	0.727222
3	1	0.612749	0.859944	0.494185	-1.33258	2.55808
	2	1.43694	0.956682	0.167341	-0.727222	3.60111
Based on estimated marginal means
a. Adjustment for multiple comparisons: Least Significant Difference (equivalent to no adjustments).
Multivariate Tests
	Value	F	Hypothesis df	Error df	Sig.	Partial Eta Squared
Pillai's trace	0.206335	1.040a	2	8	0.396779	0.206335
Wilks' lambda	0.793665	1.040a	2	8	0.396779	0.206335
Hotelling's trace	0.259977	1.040a	2	8	0.396779	0.206335
Roy's largest root	0.259977	1.040a	2	8	0.396779	0.206335
Each F tests the multivariate effect of Weight. These tests are based on the linearly independent pairwise comparisons among the estimated marginal means.
a. Exact statistic
4. Knowledge * Weight
Measure:	ALPHA_
Knowledge		Mean	Std. Error	95% Confidence Interval
				Lower Bound	Upper Bound
1	1	-23.2906	3.34585	-30.8594	-15.7217
	2	-23.5435	2.7518	-29.7685	-17.3185
	3	-22.8809	3.09626	-29.8852	-15.8767
2	1	-23.935	2.64319	-29.9143	-17.9556
	2	-25.3304	2.59428	-31.1991	-19.4618
	3	-23.1191	2.80113	-29.4557	-16.7825
Profile Plots
