# Supplementary material for: Psychophysiological responses to manual lifting of unknown loads
Source: PLoS One. 2021 Feb 26;16(2):e0247442. doi: 10.1371/journal.pone.0247442 (PMC7909684; doi:10.1371/journal.pone.0247442)
Supplement: S2 Data — (ZIP) [file pone.0247442.s002.zip › ALPHA_P8.xlsx]

## Sheet: Sheet1
GLM KN1.1 KN5 KN15 UNKN1.1 UNKN5 UNKN15
/WSFACTOR=Knowledge 2 Polynomial Weight 3 Polynomial
/MEASURE=ALPHA_ P8
/METHOD=SSTYPE(3)
/PLOT=PROFILE(Weight*Knowledge Knowledge Weight)
/EMMEANS=TABLES(OVERALL)
/EMMEANS=TABLES(Knowledge) COMPARE ADJ(LSD)
/EMMEANS=TABLES(Weight) COMPARE ADJ(LSD)
/EMMEANS=TABLES(Knowledge*Weight)
/PRINT=DESCRIPTIVE ETASQ
/CRITERIA=ALPHA(.05)
/WSDESIGN=Knowledge Weight Knowledge*Weight.
General Linear Model
Notes
Output Created		02-JAN-2018 23:06:14
Comments
Input	Data	D:\IE632 ew proposal\SUDAN LOAD\PAPER IE 632\data analysis\RR.sav
	Active Dataset	DataSet0
	Filter	<none>
	Weight	<none>
	Split File	<none>
	N of Rows in Working Data File	10
Missing Value Handling	Definition of Missing	User-defined missing values are treated as missing.
	Cases Used	Statistics are based on all cases with valid data for all variables in the model.
Syntax		GLM KN1.1 KN5 KN15 UNKN1.1 UNKN5 UNKN15 /WSFACTOR=Knowledge 2 Polynomial Weight 3 Polynomial /MEASURE=ALPHA_ P8 /METHOD=SSTYPE(3) /PLOT=PROFILE(Weight*Knowledge Knowledge Weight) /EMMEANS=TABLES(OVERALL) /EMMEANS=TABLES(Knowledge) COMPARE ADJ(LSD) /EMMEANS=TABLES(Weight) COMPARE ADJ(LSD) /EMMEANS=TABLES(Knowledge*Weight) /PRINT=DESCRIPTIVE ETASQ /CRITERIA=ALPHA(.05) /WSDESIGN=Knowledge Weight Kno…
Resources	Processor Time	00:00:00.44
	Elapsed Time	00:00:00.44
Warnings
Starting with the name P8, too many names has been specified in the MEASURE subcommand. The number of names that will be used is the ratio of the number of dependent variables and the product of number of levels of within subjects factors.
Within-Subjects Factors
Measure:	ALPHA_
Knowledge		Dependent Variable
1	1	KN1.1
	2	KN5
	3	KN15
2	1	UNKN1.1
	2	UNKN5
	3	UNKN15
Descriptive Statistics
	Mean	Std. Deviation	N
Known_1.1kg	-20.1332	7.76174	10
Known_5kg	-24.0603	7.25451	10
Known_15kg	-23.8239	7.75016	10
UnKnown_1.1kg	-24.7692	8.08479	10
UnKnown_5kg	-24.0236	8.85063	10
UnKnown_15kg	-23.8893	7.96936	10
Multivariate Testsa
Effect		Value	F	Hypothesis df	Error df	Sig.	Partial Eta Squared
Knowledge	Pillai's Trace	0.324514	4.324b	1	9	0.067335	0.324514
	Wilks' Lambda	0.675486	4.324b	1	9	0.067335	0.324514
	Hotelling's Trace	0.480415	4.324b	1	9	0.067335	0.324514
	Roy's Largest Root	0.480415	4.324b	1	9	0.067335	0.324514
Weight	Pillai's Trace	0.195361	.971b	2	8	0.419184	0.195361
	Wilks' Lambda	0.804639	.971b	2	8	0.419184	0.195361
	Hotelling's Trace	0.242793	.971b	2	8	0.419184	0.195361
	Roy's Largest Root	0.242793	.971b	2	8	0.419184	0.195361
Knowledge * Weight	Pillai's Trace	0.493759	3.901b	2	8	0.0656793	0.493759
	Wilks' Lambda	0.506241	3.901b	2	8	0.0656793	0.493759
	Hotelling's Trace	0.975344	3.901b	2	8	0.0656793	0.493759
	Roy's Largest Root	0.975344	3.901b	2	8	0.0656793	0.493759
a. Design: Intercept Within Subjects Design: Knowledge + Weight + Knowledge * Weight
b. Exact statistic
Mauchly's Test of Sphericitya
Measure:	ALPHA_
Within Subjects Effect	Mauchly's W	Approx. Chi-Square	df	Sig.	Epsilonb
					Greenhouse-Geisser	Huynh-Feldt	Lower-bound
Knowledge	1	0	0		1	1	1
Weight	0.510072	5.38563	2	0.0676902	0.671173	0.745886	0.5
Knowledge * Weight	0.181638	13.6459	2	0.00108848	0.549945	0.569543	0.5
Tests the null hypothesis that the error covariance matrix of the orthonormalized transformed dependent variables is proportional to an identity matrix.
a. Design: Intercept Within Subjects Design: Knowledge + Weight + Knowledge * Weight
b. May be used to adjust the degrees of freedom for the averaged tests of significance. Corrected tests are displayed in the Tests of Within-Subjects Effects table.
Tests of Within-Subjects Effects
Measure:	ALPHA_
Source		Type III Sum of Squares	df	Mean Square	F	Sig.	Partial Eta Squared
Knowledge	Sphericity Assumed	36.2661	1	36.2661	4.32374	0.067335	0.324514
	Greenhouse-Geisser	36.2661	1	36.2661	4.32374	0.067335	0.324514
	Huynh-Feldt	36.2661	1	36.2661	4.32374	0.067335	0.324514
	Lower-bound	36.2661	1	36.2661	4.32374	0.067335	0.324514
Error(Knowledge)	Sphericity Assumed	75.4891	9	8.38768
	Greenhouse-Geisser	75.4891	9	8.38768
	Huynh-Feldt	75.4891	9	8.38768
	Lower-bound	75.4891	9	8.38768
Weight	Sphericity Assumed	30.2663	2	15.1331	1.39784	0.272706	0.134436
	Greenhouse-Geisser	30.2663	1.34235	22.5473	1.39784	0.272396	0.134436
	Huynh-Feldt	30.2663	1.49177	20.2888	1.39784	0.273227	0.134436
	Lower-bound	30.2663	1	30.2663	1.39784	0.267379	0.134436
Error(Weight)	Sphericity Assumed	194.87	18	10.8261
	Greenhouse-Geisser	194.87	12.0811	16.1301
	Huynh-Feldt	194.87	13.4259	14.5144
	Lower-bound	194.87	9	21.6522
Knowledge * Weight	Sphericity Assumed	71.2232	2	35.6116	4.05125	0.0352624	0.310411
	Greenhouse-Geisser	71.2232	1.09989	64.7548	4.05125	0.0695631	0.310411
	Huynh-Feldt	71.2232	1.13909	62.5266	4.05125	0.0675351	0.310411
	Lower-bound	71.2232	1	71.2232	4.05125	0.0749918	0.310411
Error(Knowledge*Weight)	Sphericity Assumed	158.225	18	8.79027
	Greenhouse-Geisser	158.225	9.89902	15.9839
	Huynh-Feldt	158.225	10.2518	15.4339
	Lower-bound	158.225	9	17.5805
Tests of Within-Subjects Contrasts
Measure:	ALPHA_
Source			Type III Sum of Squares	df	Mean Square	F	Sig.	Partial Eta Squared
Knowledge	Linear		36.2661	1	36.2661	4.32374	0.067335	0.324514
Error(Knowledge)	Linear		75.4891	9	8.38768
Weight		Linear	19.7516	1	19.7516	1.19662	0.302411	0.117354
		Quadratic	10.5146	1	10.5146	2.04329	0.186658	0.185025
Error(Weight)		Linear	148.556	9	16.5063
		Quadratic	46.3134	9	5.14593
Knowledge * Weight	Linear	Linear	52.2248	1	52.2248	3.40895	0.0979203	0.274717
		Quadratic	18.9984	1	18.9984	8.40402	0.0176249	0.482878
Error(Knowledge*Weight)	Linear	Linear	137.879	9	15.3199
		Quadratic	20.3457	9	2.26063
Tests of Between-Subjects Effects
Measure:	ALPHA_
Transformed Variable:	Average
Source	Type III Sum of Squares	df	Mean Square	F	Sig.	Partial Eta Squared
Intercept	32994	1	32994	99.2225	3.69635e-06	0.916838
Error	2992.73	9	332.525
Estimated Marginal Means
1. Grand Mean
Measure:	ALPHA_
Mean	Std. Error	95% Confidence Interval
		Lower Bound	Upper Bound
-23.4499	2.35416	-28.7754	-18.1245
2. Knowledge
Estimates
Measure:	ALPHA_
Knowledge	Mean	Std. Error	95% Confidence Interval
			Lower Bound	Upper Bound
1	-22.6725	2.16242	-27.5642	-17.7807
2	-24.2274	2.58606	-30.0775	-18.3773
Pairwise Comparisons
Measure:	ALPHA_
(I) Knowledge		Mean Difference (I-J)	Std. Error	Sig.a	95% Confidence Interval for Differencea
					Lower Bound	Upper Bound
1	2	1.55491	0.747782	0.067335	-0.136693	3.24651
2	1	-1.55491	0.747782	0.067335	-3.24651	0.136693
Based on estimated marginal means
a. Adjustment for multiple comparisons: Least Significant Difference (equivalent to no adjustments).
Multivariate Tests
	Value	F	Hypothesis df	Error df	Sig.	Partial Eta Squared
Pillai's trace	0.324514	4.324a	1	9	0.067335	0.324514
Wilks' lambda	0.675486	4.324a	1	9	0.067335	0.324514
Hotelling's trace	0.480415	4.324a	1	9	0.067335	0.324514
Roy's largest root	0.480415	4.324a	1	9	0.067335	0.324514
Each F tests the multivariate effect of Knowledge. These tests are based on the linearly independent pairwise comparisons among the estimated marginal means.
a. Exact statistic
3. Weight
Estimates
Measure:	ALPHA_
Weight	Mean	Std. Error	95% Confidence Interval
			Lower Bound	Upper Bound
1	-22.4512	2.29898	-27.6519	-17.2506
2	-24.042	2.53866	-29.7848	-18.2991
3	-23.8566	2.44516	-29.388	-18.3253
Pairwise Comparisons
Measure:	ALPHA_
(I) Weight		Mean Difference (I-J)	Std. Error	Sig.a	95% Confidence Interval for Differencea
					Lower Bound	Upper Bound
1	2	1.59073	1.11039	0.185781	-0.921153	4.10262
	3	1.40541	1.28477	0.302411	-1.50094	4.31175
2	1	-1.59073	1.11039	0.185781	-4.10262	0.921153
	3	-0.185327	0.603513	0.765768	-1.55057	1.17991
3	1	-1.40541	1.28477	0.302411	-4.31175	1.50094
	2	0.185327	0.603513	0.765768	-1.17991	1.55057
Based on estimated marginal means
a. Adjustment for multiple comparisons: Least Significant Difference (equivalent to no adjustments).
Multivariate Tests
	Value	F	Hypothesis df	Error df	Sig.	Partial Eta Squared
Pillai's trace	0.195361	.971a	2	8	0.419184	0.195361
Wilks' lambda	0.804639	.971a	2	8	0.419184	0.195361
Hotelling's trace	0.242793	.971a	2	8	0.419184	0.195361
Roy's largest root	0.242793	.971a	2	8	0.419184	0.195361
Each F tests the multivariate effect of Weight. These tests are based on the linearly independent pairwise comparisons among the estimated marginal means.
a. Exact statistic
4. Knowledge * Weight
Measure:	ALPHA_
Knowledge		Mean	Std. Error	95% Confidence Interval
				Lower Bound	Upper Bound
1	1	-20.1332	2.45448	-25.6857	-14.5808
	2	-24.0603	2.29408	-29.2499	-18.8707
	3	-23.8239	2.45082	-29.3681	-18.2798
2	1	-24.7692	2.55664	-30.5527	-18.9857
	2	-24.0236	2.79881	-30.355	-17.6923
	3	-23.8893	2.52013	-29.5903	-18.1884
Profile Plots
