# Supplementary material for: Psychophysiological responses to manual lifting of unknown loads
Source: PLoS One. 2021 Feb 26;16(2):e0247442. doi: 10.1371/journal.pone.0247442 (PMC7909684; doi:10.1371/journal.pone.0247442)
Supplement: S2 Data — (ZIP) [file pone.0247442.s002.zip › ALPHA_P8_NORMILITYxlsx.xlsx]

## Sheet: Sheet1
EXAMINE VARIABLES=Kn1.1 Kn5 Kn15 Unkn1.1 Unkn5 Unkn15
/PLOT BOXPLOT STEMLEAF NPPLOT
/COMPARE VARIABLES
/STATISTICS DESCRIPTIVES
/CINTERVAL 95
/MISSING LISTWISE
/NOTOTAL.
Explore
Notes
Output Created		07-SEP-2020 11:36:13
Comments
Input	Data	D:\PAPERS\tamer\final verion\PLOS_ONE_\rev1\OUPUT\APLPHA_P8.sav
	Active Dataset	DataSet2
	Filter	<none>
	Weight	<none>
	Split File	<none>
	N of Rows in Working Data File	11
Missing Value Handling	Definition of Missing	User-defined missing values for dependent variables are treated as missing.
	Cases Used	Statistics are based on cases with no missing values for any dependent variable or factor used.
Syntax		EXAMINE VARIABLES=Kn1.1 Kn5 Kn15 Unkn1.1 Unkn5 Unkn15 /PLOT BOXPLOT STEMLEAF NPPLOT /COMPARE VARIABLES /STATISTICS DESCRIPTIVES /CINTERVAL 95 /MISSING LISTWISE /NOTOTAL.
Resources	Processor Time	00:00:02.25
	Elapsed Time	00:00:02.27
Case Processing Summary
	Cases
	Valid		Missing		Total
	N	Percent	N	Percent	N	Percent
Kn1.1	10	0.909091	1	0.0909091	11	1
Kn5	10	0.909091	1	0.0909091	11	1
Kn15	10	0.909091	1	0.0909091	11	1
Unkn1.1	10	0.909091	1	0.0909091	11	1
Unkn5	10	0.909091	1	0.0909091	11	1
Unkn15	10	0.909091	1	0.0909091	11	1
Descriptives
			Statistic	Std. Error
Kn1.1	Mean		-20.134	2.4547
	95% Confidence Interval for Mean	Lower Bound	-25.6869
		Upper Bound	-14.5811
	5% Trimmed Mean		-20.045
	Median		-18.02
	Variance		60.2556
	Std. Deviation		7.76245
	Minimum		-32.8
	Maximum		-9.07
	Range		23.73
	Interquartile Range		12.385
	Skewness		-0.4366	0.687043
	Kurtosis		-0.830416	1.33425
Kn5	Mean		-24.061	2.29419
	95% Confidence Interval for Mean	Lower Bound	-29.2508
		Upper Bound	-18.8712
	5% Trimmed Mean		-24.3372
	Median		-25.655
	Variance		52.633
	Std. Deviation		7.25486
	Minimum		-32.03
	Maximum		-11.12
	Range		20.91
	Interquartile Range		11.67
	Skewness		0.477169	0.687043
	Kurtosis		-1.17176	1.33425
Kn15	Mean		-23.824	2.45072
	95% Confidence Interval for Mean	Lower Bound	-29.3679
		Upper Bound	-18.2801
	5% Trimmed Mean		-23.8894
	Median		-24.43
	Variance		60.0603
	Std. Deviation		7.74986
	Minimum		-32.9
	Maximum		-13.57
	Range		19.33
	Interquartile Range		15.2725
	Skewness		0.0884662	0.687043
	Kurtosis		-2.13025	1.33425
Unkn1.1	Mean		-24.769	2.55664
	95% Confidence Interval for Mean	Lower Bound	-30.5525
		Upper Bound	-18.9855
	5% Trimmed Mean		-24.8117
	Median		-24.955
	Variance		65.3642
	Std. Deviation		8.08481
	Minimum		-36.85
	Maximum		-11.92
	Range		24.93
	Interquartile Range		13.4075
	Skewness		0.0725383	0.687043
	Kurtosis		-1.17454	1.33425
Unkn5	Mean		-24.022	2.79887
	95% Confidence Interval for Mean	Lower Bound	-30.3535
		Upper Bound	-17.6905
	5% Trimmed Mean		-24.475
	Median		-26.07
	Variance		78.337
	Std. Deviation		8.85082
	Minimum		-33.09
	Maximum		-6.8
	Range		26.29
	Interquartile Range		14.205
	Skewness		0.72244	0.687043
	Kurtosis		-0.353489	1.33425
Unkn15	Mean		-23.889	2.51948
	95% Confidence Interval for Mean	Lower Bound	-29.5885
		Upper Bound	-18.1895
	5% Trimmed Mean		-24.2483
	Median		-27.55
	Variance		63.4776
	Std. Deviation		7.96728
	Minimum		-31.43
	Maximum		-9.88
	Range		21.55
	Interquartile Range		14.38
	Skewness		0.684813	0.687043
	Kurtosis		-1.16086	1.33425
Tests of Normality
	Kolmogorov-Smirnova			Shapiro-Wilk
	Statistic	df	Sig.	Statistic	df	Sig.
Kn1.1	0.173282	10	.200*	0.95011	10	0.6698
Kn5	0.285544	10	0.0203413	0.859021	10	0.074307
Kn15	0.24376	10	0.0943764	0.853408	10	0.0637667
Unkn1.1	0.167648	10	.200*	0.958713	10	0.7711
Unkn5	0.216926	10	.200*	0.89174	10	0.177389
Unkn15	0.276593	10	0.0290136	0.847243	10	0.053858
*. This is a lower bound of the true significance.
a. Lilliefors Significance Correction
Stem-and-Leaf Plots
Kn1.1 Stem-and-Leaf Plot
Frequency Stem & Leaf
2.00 -3 . 02
2.00 -2 . 26
5.00 -1 . 25578
1.00 -0 . 9
Stem width: 10.00
Each leaf: 1 case(s)
Kn5 Stem-and-Leaf Plot
Frequency Stem & Leaf
4.00 -3 . 0002
1.00 -2 . 9
1.00 -2 . 1
3.00 -1 . 888
1.00 -1 . 1
Stem width: 10.00
Each leaf: 1 case(s)
Kn15 Stem-and-Leaf Plot
Frequency Stem & Leaf
3.00 -3 . 112
2.00 -2 . 89
.00 -2 .
4.00 -1 . 5689
1.00 -1 . 3
Stem width: 10.00
Each leaf: 1 case(s)
Unkn1.1 Stem-and-Leaf Plot
Frequency Stem & Leaf
1.00 -3 . 6
3.00 -3 . 012
1.00 -2 . 6
1.00 -2 . 3
3.00 -1 . 788
1.00 -1 . 1
Stem width: 10.00
Each leaf: 1 case(s)
Unkn5 Stem-and-Leaf Plot
Frequency Stem & Leaf
4.00 -3 . 0123
2.00 -2 . 39
3.00 -1 . 688
1.00 -0 . 6
Stem width: 10.00
Each leaf: 1 case(s)
Unkn15 Stem-and-Leaf Plot
Frequency Stem & Leaf
4.00 -3 . 0001
3.00 -2 . 059
2.00 -1 . 46
1.00 -0 . 9
Stem width: 10.00
Each leaf: 1 case(s)
Normal Q-Q Plots
Detrended Normal Q-Q Plots
EXAMINE VARIABLES=Kn1.1 Kn5 Kn15 Unkn1.1 Unkn5 Unkn15
/PLOT BOXPLOT STEMLEAF NPPLOT
/COMPARE VARIABLES
/STATISTICS DESCRIPTIVES
/CINTERVAL 95
/MISSING LISTWISE
/NOTOTAL.
Explore
Notes
Output Created		07-SEP-2020 11:39:16
Comments
Input	Data	D:\PAPERS\tamer\final verion\PLOS_ONE_\rev1\OUPUT\APLPHA_P8.sav
	Active Dataset	DataSet2
	Filter	<none>
	Weight	<none>
	Split File	<none>
	N of Rows in Working Data File	11
Missing Value Handling	Definition of Missing	User-defined missing values for dependent variables are treated as missing.
	Cases Used	Statistics are based on cases with no missing values for any dependent variable or factor used.
Syntax		EXAMINE VARIABLES=Kn1.1 Kn5 Kn15 Unkn1.1 Unkn5 Unkn15 /PLOT BOXPLOT STEMLEAF NPPLOT /COMPARE VARIABLES /STATISTICS DESCRIPTIVES /CINTERVAL 95 /MISSING LISTWISE /NOTOTAL.
Resources	Processor Time	00:00:02.39
	Elapsed Time	00:00:02.40
Case Processing Summary
	Cases
	Valid		Missing		Total
	N	Percent	N	Percent	N	Percent
Kn1.1	10	0.909091	1	0.0909091	11	1
Kn5	10	0.909091	1	0.0909091	11	1
Kn15	10	0.909091	1	0.0909091	11	1
Unkn1.1	10	0.909091	1	0.0909091	11	1
Unkn5	10	0.909091	1	0.0909091	11	1
Unkn15	10	0.909091	1	0.0909091	11	1
Descriptives
			Statistic	Std. Error
Kn1.1	Mean		-20.134	2.4547
	95% Confidence Interval for Mean	Lower Bound	-25.6869
		Upper Bound	-14.5811
	5% Trimmed Mean		-20.045
	Median		-18.02
	Variance		60.2556
	Std. Deviation		7.76245
	Minimum		-32.8
	Maximum		-9.07
	Range		23.73
	Interquartile Range		12.385
	Skewness		-0.4366	0.687043
	Kurtosis		-0.830416	1.33425
Kn5	Mean		-24.661	1.97429
	95% Confidence Interval for Mean	Lower Bound	-29.1272
		Upper Bound	-20.1948
	5% Trimmed Mean		-24.6706
	Median		-25.655
	Variance		38.9783
	Std. Deviation		6.24326
	Minimum		-32.03
	Maximum		-17.12
	Range		14.91
	Interquartile Range		11.67
	Skewness		0.0642968	0.687043
	Kurtosis		-2.32945	1.33425
Kn15	Mean		-23.824	2.45072
	95% Confidence Interval for Mean	Lower Bound	-29.3679
		Upper Bound	-18.2801
	5% Trimmed Mean		-23.8894
	Median		-24.43
	Variance		60.0603
	Std. Deviation		7.74986
	Minimum		-32.9
	Maximum		-13.57
	Range		19.33
	Interquartile Range		15.2725
	Skewness		0.0884662	0.687043
	Kurtosis		-2.13025	1.33425
Unkn1.1	Mean		-24.769	2.55664
	95% Confidence Interval for Mean	Lower Bound	-30.5525
		Upper Bound	-18.9855
	5% Trimmed Mean		-24.8117
	Median		-24.955
	Variance		65.3642
	Std. Deviation		8.08481
	Minimum		-36.85
	Maximum		-11.92
	Range		24.93
	Interquartile Range		13.4075
	Skewness		0.0725383	0.687043
	Kurtosis		-1.17454	1.33425
Unkn5	Mean		-24.022	2.79887
	95% Confidence Interval for Mean	Lower Bound	-30.3535
		Upper Bound	-17.6905
	5% Trimmed Mean		-24.475
	Median		-26.07
	Variance		78.337
	Std. Deviation		8.85082
	Minimum		-33.09
	Maximum		-6.8
	Range		26.29
	Interquartile Range		14.205
	Skewness		0.72244	0.687043
	Kurtosis		-0.353489	1.33425
Unkn15	Mean		-23.889	2.51948
	95% Confidence Interval for Mean	Lower Bound	-29.5885
		Upper Bound	-18.1895
	5% Trimmed Mean		-24.2483
	Median		-27.55
	Variance		63.4776
	Std. Deviation		7.96728
	Minimum		-31.43
	Maximum		-9.88
	Range		21.55
	Interquartile Range		14.38
	Skewness		0.684813	0.687043
	Kurtosis		-1.16086	1.33425
Tests of Normality
	Kolmogorov-Smirnova			Shapiro-Wilk
	Statistic	df	Sig.	Statistic	df	Sig.
Kn1.1	0.173282	10	.200*	0.95011	10	0.6698
Kn5	0.294782	10	0.0138894	0.797846	10	0.0136505
Kn15	0.24376	10	0.0943764	0.853408	10	0.0637667
Unkn1.1	0.167648	10	.200*	0.958713	10	0.7711
Unkn5	0.216926	10	.200*	0.89174	10	0.177389
Unkn15	0.276593	10	0.0290136	0.847243	10	0.053858
*. This is a lower bound of the true significance.
a. Lilliefors Significance Correction
Stem-and-Leaf Plots
Kn1.1 Stem-and-Leaf Plot
Frequency Stem & Leaf
2.00 -3 . 02
2.00 -2 . 26
5.00 -1 . 25578
1.00 -0 . 9
Stem width: 10.00
Each leaf: 1 case(s)
Kn5 Stem-and-Leaf Plot
Frequency Stem & Leaf
4.00 -3 . 0002
1.00 -2 . 9
1.00 -2 . 1
4.00 -1 . 7888
Stem width: 10.00
Each leaf: 1 case(s)
Kn15 Stem-and-Leaf Plot
Frequency Stem & Leaf
3.00 -3 . 112
2.00 -2 . 89
.00 -2 .
4.00 -1 . 5689
1.00 -1 . 3
Stem width: 10.00
Each leaf: 1 case(s)
Unkn1.1 Stem-and-Leaf Plot
Frequency Stem & Leaf
1.00 -3 . 6
3.00 -3 . 012
1.00 -2 . 6
1.00 -2 . 3
3.00 -1 . 788
1.00 -1 . 1
Stem width: 10.00
Each leaf: 1 case(s)
Unkn5 Stem-and-Leaf Plot
Frequency Stem & Leaf
4.00 -3 . 0123
2.00 -2 . 39
3.00 -1 . 688
1.00 -0 . 6
Stem width: 10.00
Each leaf: 1 case(s)
Unkn15 Stem-and-Leaf Plot
Frequency Stem & Leaf
4.00 -3 . 0001
3.00 -2 . 059
2.00 -1 . 46
1.00 -0 . 9
Stem width: 10.00
Each leaf: 1 case(s)
Normal Q-Q Plots
Detrended Normal Q-Q Plots
EXAMINE VARIABLES=Kn1.1 Kn5 Kn15 Unkn1.1 Unkn5 Unkn15
/PLOT BOXPLOT STEMLEAF NPPLOT
/COMPARE VARIABLES
/STATISTICS DESCRIPTIVES
/CINTERVAL 95
/MISSING LISTWISE
/NOTOTAL.
Explore
Notes
Output Created		07-SEP-2020 11:39:57
Comments
Input	Data	D:\PAPERS\tamer\final verion\PLOS_ONE_\rev1\OUPUT\APLPHA_P8.sav
	Active Dataset	DataSet2
	Filter	<none>
	Weight	<none>
	Split File	<none>
	N of Rows in Working Data File	11
Missing Value Handling	Definition of Missing	User-defined missing values for dependent variables are treated as missing.
	Cases Used	Statistics are based on cases with no missing values for any dependent variable or factor used.
Syntax		EXAMINE VARIABLES=Kn1.1 Kn5 Kn15 Unkn1.1 Unkn5 Unkn15 /PLOT BOXPLOT STEMLEAF NPPLOT /COMPARE VARIABLES /STATISTICS DESCRIPTIVES /CINTERVAL 95 /MISSING LISTWISE /NOTOTAL.
Resources	Processor Time	00:00:02.25
	Elapsed Time	00:00:02.32
Case Processing Summary
	Cases
	Valid		Missing		Total
	N	Percent	N	Percent	N	Percent
Kn1.1	10	0.909091	1	0.0909091	11	1
Kn5	10	0.909091	1	0.0909091	11	1
Kn15	10	0.909091	1	0.0909091	11	1
Unkn1.1	10	0.909091	1	0.0909091	11	1
Unkn5	10	0.909091	1	0.0909091	11	1
Unkn15	10	0.909091	1	0.0909091	11	1
Descriptives
			Statistic	Std. Error
Kn1.1	Mean		-20.134	2.4547
	95% Confidence Interval for Mean	Lower Bound	-25.6869
		Upper Bound	-14.5811
	5% Trimmed Mean		-20.045
	Median		-18.02
	Variance		60.2556
	Std. Deviation		7.76245
	Minimum		-32.8
	Maximum		-9.07
	Range		23.73
	Interquartile Range		12.385
	Skewness		-0.4366	0.687043
	Kurtosis		-0.830416	1.33425
Kn5	Mean		-23.061	2.11953
	95% Confidence Interval for Mean	Lower Bound	-27.8557
		Upper Bound	-18.2663
	5% Trimmed Mean		-23.32
	Median		-21.77
	Variance		44.9241
	Std. Deviation		6.70254
	Minimum		-30.34
	Maximum		-11.12
	Range		19.22
	Interquartile Range		11.605
	Skewness		0.278312	0.687043
	Kurtosis		-0.950126	1.33425
Kn15	Mean		-23.824	2.45072
	95% Confidence Interval for Mean	Lower Bound	-29.3679
		Upper Bound	-18.2801
	5% Trimmed Mean		-23.8894
	Median		-24.43
	Variance		60.0603
	Std. Deviation		7.74986
	Minimum		-32.9
	Maximum		-13.57
	Range		19.33
	Interquartile Range		15.2725
	Skewness		0.0884662	0.687043
	Kurtosis		-2.13025	1.33425
Unkn1.1	Mean		-24.769	2.55664
	95% Confidence Interval for Mean	Lower Bound	-30.5525
		Upper Bound	-18.9855
	5% Trimmed Mean		-24.8117
	Median		-24.955
	Variance		65.3642
	Std. Deviation		8.08481
	Minimum		-36.85
	Maximum		-11.92
	Range		24.93
	Interquartile Range		13.4075
	Skewness		0.0725383	0.687043
	Kurtosis		-1.17454	1.33425
Unkn5	Mean		-24.022	2.79887
	95% Confidence Interval for Mean	Lower Bound	-30.3535
		Upper Bound	-17.6905
	5% Trimmed Mean		-24.475
	Median		-26.07
	Variance		78.337
	Std. Deviation		8.85082
	Minimum		-33.09
	Maximum		-6.8
	Range		26.29
	Interquartile Range		14.205
	Skewness		0.72244	0.687043
	Kurtosis		-0.353489	1.33425
Unkn15	Mean		-23.889	2.51948
	95% Confidence Interval for Mean	Lower Bound	-29.5885
		Upper Bound	-18.1895
	5% Trimmed Mean		-24.2483
	Median		-27.55
	Variance		63.4776
	Std. Deviation		7.96728
	Minimum		-31.43
	Maximum		-9.88
	Range		21.55
	Interquartile Range		14.38
	Skewness		0.684813	0.687043
	Kurtosis		-1.16086	1.33425
Tests of Normality
	Kolmogorov-Smirnova			Shapiro-Wilk
	Statistic	df	Sig.	Statistic	df	Sig.
Kn1.1	0.173282	10	.200*	0.95011	10	0.6698
Kn5	0.242657	10	0.0978598	0.871487	10	0.104033
Kn15	0.24376	10	0.0943764	0.853408	10	0.0637667
Unkn1.1	0.167648	10	.200*	0.958713	10	0.7711
Unkn5	0.216926	10	.200*	0.89174	10	0.177389
Unkn15	0.276593	10	0.0290136	0.847243	10	0.053858
*. This is a lower bound of the true significance.
a. Lilliefors Significance Correction
Stem-and-Leaf Plots
Kn1.1 Stem-and-Leaf Plot
Frequency Stem & Leaf
2.00 -3 . 02
2.00 -2 . 26
5.00 -1 . 25578
1.00 -0 . 9
Stem width: 10.00
Each leaf: 1 case(s)
Kn5 Stem-and-Leaf Plot
Frequency Stem & Leaf
3.00 -3 . 000
1.00 -2 . 9
2.00 -2 . 12
3.00 -1 . 888
1.00 -1 . 1
Stem width: 10.00
Each leaf: 1 case(s)
Kn15 Stem-and-Leaf Plot
Frequency Stem & Leaf
3.00 -3 . 112
2.00 -2 . 89
.00 -2 .
4.00 -1 . 5689
1.00 -1 . 3
Stem width: 10.00
Each leaf: 1 case(s)
Unkn1.1 Stem-and-Leaf Plot
Frequency Stem & Leaf
1.00 -3 . 6
3.00 -3 . 012
1.00 -2 . 6
1.00 -2 . 3
3.00 -1 . 788
1.00 -1 . 1
Stem width: 10.00
Each leaf: 1 case(s)
Unkn5 Stem-and-Leaf Plot
Frequency Stem & Leaf
4.00 -3 . 0123
2.00 -2 . 39
3.00 -1 . 688
1.00 -0 . 6
Stem width: 10.00
Each leaf: 1 case(s)
Unkn15 Stem-and-Leaf Plot
Frequency Stem & Leaf
4.00 -3 . 0001
3.00 -2 . 059
2.00 -1 . 46
1.00 -0 . 9
Stem width: 10.00
Each leaf: 1 case(s)
Normal Q-Q Plots
Detrended Normal Q-Q Plots
EXAMINE VARIABLES=Kn1.1 Kn5 Kn15 Unkn1.1 Unkn5 Unkn15
/PLOT BOXPLOT STEMLEAF NPPLOT
/COMPARE VARIABLES
/STATISTICS DESCRIPTIVES
/CINTERVAL 95
/MISSING LISTWISE
/NOTOTAL.
Explore
Notes
Output Created		07-SEP-2020 11:41:24
Comments
Input	Data	D:\PAPERS\tamer\final verion\PLOS_ONE_\rev1\OUPUT\APLPHA_P8.sav
	Active Dataset	DataSet2
	Filter	<none>
	Weight	<none>
	Split File	<none>
	N of Rows in Working Data File	11
Missing Value Handling	Definition of Missing	User-defined missing values for dependent variables are treated as missing.
	Cases Used	Statistics are based on cases with no missing values for any dependent variable or factor used.
Syntax		EXAMINE VARIABLES=Kn1.1 Kn5 Kn15 Unkn1.1 Unkn5 Unkn15 /PLOT BOXPLOT STEMLEAF NPPLOT /COMPARE VARIABLES /STATISTICS DESCRIPTIVES /CINTERVAL 95 /MISSING LISTWISE /NOTOTAL.
Resources	Processor Time	00:00:02.23
	Elapsed Time	00:00:02.31
Case Processing Summary
	Cases
	Valid		Missing		Total
	N	Percent	N	Percent	N	Percent
Kn1.1	10	0.909091	1	0.0909091	11	1
Kn5	10	0.909091	1	0.0909091	11	1
Kn15	10	0.909091	1	0.0909091	11	1
Unkn1.1	10	0.909091	1	0.0909091	11	1
Unkn5	10	0.909091	1	0.0909091	11	1
Unkn15	10	0.909091	1	0.0909091	11	1
Descriptives
			Statistic	Std. Error
Kn1.1	Mean		-20.134	2.4547
	95% Confidence Interval for Mean	Lower Bound	-25.6869
		Upper Bound	-14.5811
	5% Trimmed Mean		-20.045
	Median		-18.02
	Variance		60.2556
	Std. Deviation		7.76245
	Minimum		-32.8
	Maximum		-9.07
	Range		23.73
	Interquartile Range		12.385
	Skewness		-0.4366	0.687043
	Kurtosis		-0.830416	1.33425
Kn5	Mean		-23.061	2.11953
	95% Confidence Interval for Mean	Lower Bound	-27.8557
		Upper Bound	-18.2663
	5% Trimmed Mean		-23.32
	Median		-21.77
	Variance		44.9241
	Std. Deviation		6.70254
	Minimum		-30.34
	Maximum		-11.12
	Range		19.22
	Interquartile Range		11.605
	Skewness		0.278312	0.687043
	Kurtosis		-0.950126	1.33425
Kn15	Mean		-24.224	2.29228
	95% Confidence Interval for Mean	Lower Bound	-29.4095
		Upper Bound	-19.0385
	5% Trimmed Mean		-24.2461
	Median		-24.43
	Variance		52.5457
	Std. Deviation		7.24884
	Minimum		-32.9
	Maximum		-15.15
	Range		17.75
	Interquartile Range		14.2575
	Skewness		0.0113287	0.687043
	Kurtosis		-2.23818	1.33425
Unkn1.1	Mean		-24.769	2.55664
	95% Confidence Interval for Mean	Lower Bound	-30.5525
		Upper Bound	-18.9855
	5% Trimmed Mean		-24.8117
	Median		-24.955
	Variance		65.3642
	Std. Deviation		8.08481
	Minimum		-36.85
	Maximum		-11.92
	Range		24.93
	Interquartile Range		13.4075
	Skewness		0.0725383	0.687043
	Kurtosis		-1.17454	1.33425
Unkn5	Mean		-24.022	2.79887
	95% Confidence Interval for Mean	Lower Bound	-30.3535
		Upper Bound	-17.6905
	5% Trimmed Mean		-24.475
	Median		-26.07
	Variance		78.337
	Std. Deviation		8.85082
	Minimum		-33.09
	Maximum		-6.8
	Range		26.29
	Interquartile Range		14.205
	Skewness		0.72244	0.687043
	Kurtosis		-0.353489	1.33425
Unkn15	Mean		-24.889	2.05783
	95% Confidence Interval for Mean	Lower Bound	-29.5441
		Upper Bound	-20.2339
	5% Trimmed Mean		-25.0878
	Median		-27.55
	Variance		42.3465
	Std. Deviation		6.50742
	Minimum		-31.43
	Maximum		-14.77
	Range		16.66
	Interquartile Range		11.3875
	Skewness		0.484932	0.687043
	Kurtosis		-1.66466	1.33425
Tests of Normality
	Kolmogorov-Smirnova			Shapiro-Wilk
	Statistic	df	Sig.	Statistic	df	Sig.
Kn1.1	0.173282	10	.200*	0.95011	10	0.6698
Kn5	0.242657	10	0.0978598	0.871487	10	0.104033
Kn15	0.240559	10	0.105135	0.834815	10	0.0382348
Unkn1.1	0.167648	10	.200*	0.958713	10	0.7711
Unkn5	0.216926	10	.200*	0.89174	10	0.177389
Unkn15	0.281635	10	0.0237954	0.841395	10	0.0458548
*. This is a lower bound of the true significance.
a. Lilliefors Significance Correction
Stem-and-Leaf Plots
Kn1.1 Stem-and-Leaf Plot
Frequency Stem & Leaf
2.00 -3 . 02
2.00 -2 . 26
5.00 -1 . 25578
1.00 -0 . 9
Stem width: 10.00
Each leaf: 1 case(s)
Kn5 Stem-and-Leaf Plot
Frequency Stem & Leaf
3.00 -3 . 000
1.00 -2 . 9
2.00 -2 . 12
3.00 -1 . 888
1.00 -1 . 1
Stem width: 10.00
Each leaf: 1 case(s)
Kn15 Stem-and-Leaf Plot
Frequency Stem & Leaf
3.00 -3 . 112
2.00 -2 . 89
.00 -2 .
5.00 -1 . 56789
Stem width: 10.00
Each leaf: 1 case(s)
Unkn1.1 Stem-and-Leaf Plot
Frequency Stem & Leaf
1.00 -3 . 6
3.00 -3 . 012
1.00 -2 . 6
1.00 -2 . 3
3.00 -1 . 788
1.00 -1 . 1
Stem width: 10.00
Each leaf: 1 case(s)
Unkn5 Stem-and-Leaf Plot
Frequency Stem & Leaf
4.00 -3 . 0123
2.00 -2 . 39
3.00 -1 . 688
1.00 -0 . 6
Stem width: 10.00
Each leaf: 1 case(s)
Unkn15 Stem-and-Leaf Plot
Frequency Stem & Leaf
4.00 -3 . 0001
2.00 -2 . 59
1.00 -2 . 0
2.00 -1 . 69
1.00 -1 . 4
Stem width: 10.00
Each leaf: 1 case(s)
Normal Q-Q Plots
Detrended Normal Q-Q Plots
EXAMINE VARIABLES=Kn1.1 Kn5 Kn15 Unkn1.1 Unkn5 Unkn15
/PLOT BOXPLOT STEMLEAF NPPLOT
/COMPARE VARIABLES
/STATISTICS DESCRIPTIVES
/CINTERVAL 95
/MISSING LISTWISE
/NOTOTAL.
Explore
Notes
Output Created		07-SEP-2020 11:42:03
Comments
Input	Data	D:\PAPERS\tamer\final verion\PLOS_ONE_\rev1\OUPUT\APLPHA_P8.sav
	Active Dataset	DataSet2
	Filter	<none>
	Weight	<none>
	Split File	<none>
	N of Rows in Working Data File	11
Missing Value Handling	Definition of Missing	User-defined missing values for dependent variables are treated as missing.
	Cases Used	Statistics are based on cases with no missing values for any dependent variable or factor used.
Syntax		EXAMINE VARIABLES=Kn1.1 Kn5 Kn15 Unkn1.1 Unkn5 Unkn15 /PLOT BOXPLOT STEMLEAF NPPLOT /COMPARE VARIABLES /STATISTICS DESCRIPTIVES /CINTERVAL 95 /MISSING LISTWISE /NOTOTAL.
Resources	Processor Time	00:00:02.30
	Elapsed Time	00:00:02.36
Case Processing Summary
	Cases
	Valid		Missing		Total
	N	Percent	N	Percent	N	Percent
Kn1.1	10	0.909091	1	0.0909091	11	1
Kn5	10	0.909091	1	0.0909091	11	1
Kn15	10	0.909091	1	0.0909091	11	1
Unkn1.1	10	0.909091	1	0.0909091	11	1
Unkn5	10	0.909091	1	0.0909091	11	1
Unkn15	10	0.909091	1	0.0909091	11	1
Descriptives
			Statistic	Std. Error
Kn1.1	Mean		-20.134	2.4547
	95% Confidence Interval for Mean	Lower Bound	-25.6869
		Upper Bound	-14.5811
	5% Trimmed Mean		-20.045
	Median		-18.02
	Variance		60.2556
	Std. Deviation		7.76245
	Minimum		-32.8
	Maximum		-9.07
	Range		23.73
	Interquartile Range		12.385
	Skewness		-0.4366	0.687043
	Kurtosis		-0.830416	1.33425
Kn5	Mean		-23.061	2.11953
	95% Confidence Interval for Mean	Lower Bound	-27.8557
		Upper Bound	-18.2663
	5% Trimmed Mean		-23.32
	Median		-21.77
	Variance		44.9241
	Std. Deviation		6.70254
	Minimum		-30.34
	Maximum		-11.12
	Range		19.22
	Interquartile Range		11.605
	Skewness		0.278312	0.687043
	Kurtosis		-0.950126	1.33425
Kn15	Mean		-22.824	2.29836
	95% Confidence Interval for Mean	Lower Bound	-28.0233
		Upper Bound	-17.6247
	5% Trimmed Mean		-22.7783
	Median		-20.77
	Variance		52.8248
	Std. Deviation		7.26807
	Minimum		-32.9
	Maximum		-13.57
	Range		19.33
	Interquartile Range		13.7125
	Skewness		-0.239453	0.687043
	Kurtosis		-1.7815	1.33425
Unkn1.1	Mean		-24.769	2.55664
	95% Confidence Interval for Mean	Lower Bound	-30.5525
		Upper Bound	-18.9855
	5% Trimmed Mean		-24.8117
	Median		-24.955
	Variance		65.3642
	Std. Deviation		8.08481
	Minimum		-36.85
	Maximum		-11.92
	Range		24.93
	Interquartile Range		13.4075
	Skewness		0.0725383	0.687043
	Kurtosis		-1.17454	1.33425
Unkn5	Mean		-24.022	2.79887
	95% Confidence Interval for Mean	Lower Bound	-30.3535
		Upper Bound	-17.6905
	5% Trimmed Mean		-24.475
	Median		-26.07
	Variance		78.337
	Std. Deviation		8.85082
	Minimum		-33.09
	Maximum		-6.8
	Range		26.29
	Interquartile Range		14.205
	Skewness		0.72244	0.687043
	Kurtosis		-0.353489	1.33425
Unkn15	Mean		-21.889	2.64503
	95% Confidence Interval for Mean	Lower Bound	-27.8725
		Upper Bound	-15.9055
	5% Trimmed Mean		-22.0678
	Median		-22.62
	Variance		69.962
	Std. Deviation		8.36433
	Minimum		-30.68
	Maximum		-9.88
	Range		20.8
	Interquartile Range		16.2725
	Skewness		0.236986	0.687043
	Kurtosis		-1.82968	1.33425
Tests of Normality
	Kolmogorov-Smirnova			Shapiro-Wilk
	Statistic	df	Sig.	Statistic	df	Sig.
Kn1.1	0.173282	10	.200*	0.95011	10	0.6698
Kn5	0.242657	10	0.0978598	0.871487	10	0.104033
Kn15	0.198419	10	.200*	0.898238	10	0.209526
Unkn1.1	0.167648	10	.200*	0.958713	10	0.7711
Unkn5	0.216926	10	.200*	0.89174	10	0.177389
Unkn15	0.232411	10	0.134243	0.862865	10	0.0824717
*. This is a lower bound of the true significance.
a. Lilliefors Significance Correction
Stem-and-Leaf Plots
Kn1.1 Stem-and-Leaf Plot
Frequency Stem & Leaf
2.00 -3 . 02
2.00 -2 . 26
5.00 -1 . 25578
1.00 -0 . 9
Stem width: 10.00
Each leaf: 1 case(s)
Kn5 Stem-and-Leaf Plot
Frequency Stem & Leaf
3.00 -3 . 000
1.00 -2 . 9
2.00 -2 . 12
3.00 -1 . 888
1.00 -1 . 1
Stem width: 10.00
Each leaf: 1 case(s)
Kn15 Stem-and-Leaf Plot
Frequency Stem & Leaf
2.00 -3 . 12
2.00 -2 . 89
1.00 -2 . 1
4.00 -1 . 5689
1.00 -1 . 3
Stem width: 10.00
Each leaf: 1 case(s)
Unkn1.1 Stem-and-Leaf Plot
Frequency Stem & Leaf
1.00 -3 . 6
3.00 -3 . 012
1.00 -2 . 6
1.00 -2 . 3
3.00 -1 . 788
1.00 -1 . 1
Stem width: 10.00
Each leaf: 1 case(s)
Unkn5 Stem-and-Leaf Plot
Frequency Stem & Leaf
4.00 -3 . 0123
2.00 -2 . 39
3.00 -1 . 688
1.00 -0 . 6
Stem width: 10.00
Each leaf: 1 case(s)
Unkn15 Stem-and-Leaf Plot
Frequency Stem & Leaf
3.00 -3 . 000
3.00 -2 . 059
3.00 -1 . 146
1.00 -0 . 9
Stem width: 10.00
Each leaf: 1 case(s)
Normal Q-Q Plots
Detrended Normal Q-Q Plots
