# Supplementary material for: Psychophysiological responses to manual lifting of unknown loads
Source: PLoS One. 2021 Feb 26;16(2):e0247442. doi: 10.1371/journal.pone.0247442 (PMC7909684; doi:10.1371/journal.pone.0247442)
Supplement: S2 Data — (ZIP) [file pone.0247442.s002.zip › BETA_F4.xlsx]

## Sheet: Sheet1
GLM KN1.1 KN5 KN15 UNKN1.1 UNKN5 UNKN15
/WSFACTOR=Knowledge 2 Polynomial Weight 3 Polynomial
/MEASURE=BETA F4
/METHOD=SSTYPE(3)
/PLOT=PROFILE(Weight*Knowledge Knowledge Weight)
/EMMEANS=TABLES(OVERALL)
/EMMEANS=TABLES(Knowledge) COMPARE ADJ(LSD)
/EMMEANS=TABLES(Weight) COMPARE ADJ(LSD)
/EMMEANS=TABLES(Knowledge*Weight)
/PRINT=DESCRIPTIVE ETASQ
/CRITERIA=ALPHA(.05)
/WSDESIGN=Knowledge Weight Knowledge*Weight.
General Linear Model
Notes
Output Created		02-JAN-2018 19:47:47
Comments
Input	Data	D:\IE632 ew proposal\SUDAN LOAD\PAPER IE 632\data analysis\RR.sav
	Active Dataset	DataSet0
	Filter	<none>
	Weight	<none>
	Split File	<none>
	N of Rows in Working Data File	10
Missing Value Handling	Definition of Missing	User-defined missing values are treated as missing.
	Cases Used	Statistics are based on all cases with valid data for all variables in the model.
Syntax		GLM KN1.1 KN5 KN15 UNKN1.1 UNKN5 UNKN15 /WSFACTOR=Knowledge 2 Polynomial Weight 3 Polynomial /MEASURE=BETA F4 /METHOD=SSTYPE(3) /PLOT=PROFILE(Weight*Knowledge Knowledge Weight) /EMMEANS=TABLES(OVERALL) /EMMEANS=TABLES(Knowledge) COMPARE ADJ(LSD) /EMMEANS=TABLES(Weight) COMPARE ADJ(LSD) /EMMEANS=TABLES(Knowledge*Weight) /PRINT=DESCRIPTIVE ETASQ /CRITERIA=ALPHA(.05) /WSDESIGN=Knowledge Weight Knowl…
Resources	Processor Time	00:00:00.48
	Elapsed Time	00:00:00.49
Warnings
Starting with the name F4, too many names has been specified in the MEASURE subcommand. The number of names that will be used is the ratio of the number of dependent variables and the product of number of levels of within subjects factors.
Within-Subjects Factors
Measure:	BETA
Knowledge		Dependent Variable
1	1	KN1.1
	2	KN5
	3	KN15
2	1	UNKN1.1
	2	UNKN5
	3	UNKN15
Descriptive Statistics
	Mean	Std. Deviation	N
Known_1.1kg	-17.6247	8.88506	10
Known_5kg	-19.6354	7.21723	10
Known_15kg	-18.4647	8.14184	10
UnKnown_1.1kg	-21.6791	7.1934	10
UnKnown_5kg	-21.6338	7.26512	10
UnKnown_15kg	-22.511	6.71526	10
Multivariate Testsa
Effect		Value	F	Hypothesis df	Error df	Sig.	Partial Eta Squared
Knowledge	Pillai's Trace	0.51714	9.639b	1	9	0.0126271	0.51714
	Wilks' Lambda	0.48286	9.639b	1	9	0.0126271	0.51714
	Hotelling's Trace	1.07099	9.639b	1	9	0.0126271	0.51714
	Roy's Largest Root	1.07099	9.639b	1	9	0.0126271	0.51714
Weight	Pillai's Trace	0.107655	.483b	2	8	0.634061	0.107655
	Wilks' Lambda	0.892345	.483b	2	8	0.634061	0.107655
	Hotelling's Trace	0.120643	.483b	2	8	0.634061	0.107655
	Roy's Largest Root	0.120643	.483b	2	8	0.634061	0.107655
Knowledge * Weight	Pillai's Trace	0.174722	.847b	2	8	0.463876	0.174722
	Wilks' Lambda	0.825278	.847b	2	8	0.463876	0.174722
	Hotelling's Trace	0.211713	.847b	2	8	0.463876	0.174722
	Roy's Largest Root	0.211713	.847b	2	8	0.463876	0.174722
a. Design: Intercept Within Subjects Design: Knowledge + Weight + Knowledge * Weight
b. Exact statistic
Mauchly's Test of Sphericitya
Measure:	BETA
Within Subjects Effect	Mauchly's W	Approx. Chi-Square	df	Sig.	Epsilonb
					Greenhouse-Geisser	Huynh-Feldt	Lower-bound
Knowledge	1	0	0		1	1	1
Weight	0.734268	2.47105	2	0.290682	0.790057	0.93001	0.5
Knowledge * Weight	0.700798	2.84428	2	0.241197	0.769703	0.897654	0.5
Tests the null hypothesis that the error covariance matrix of the orthonormalized transformed dependent variables is proportional to an identity matrix.
a. Design: Intercept Within Subjects Design: Knowledge + Weight + Knowledge * Weight
b. May be used to adjust the degrees of freedom for the averaged tests of significance. Corrected tests are displayed in the Tests of Within-Subjects Effects table.
Tests of Within-Subjects Effects
Measure:	BETA
Source		Type III Sum of Squares	df	Mean Square	F	Sig.	Partial Eta Squared
Knowledge	Sphericity Assumed	169.987	1	169.987	9.63894	0.0126271	0.51714
	Greenhouse-Geisser	169.987	1	169.987	9.63894	0.0126271	0.51714
	Huynh-Feldt	169.987	1	169.987	9.63894	0.0126271	0.51714
	Lower-bound	169.987	1	169.987	9.63894	0.0126271	0.51714
Error(Knowledge)	Sphericity Assumed	158.719	9	17.6355
	Greenhouse-Geisser	158.719	9	17.6355
	Huynh-Feldt	158.719	9	17.6355
	Lower-bound	158.719	9	17.6355
Weight	Sphericity Assumed	11.2395	2	5.61977	0.275141	0.762602	0.0296644
	Greenhouse-Geisser	11.2395	1.58011	7.11312	0.275141	0.712468	0.0296644
	Huynh-Feldt	11.2395	1.86002	6.0427	0.275141	0.747356	0.0296644
	Lower-bound	11.2395	1	11.2395	0.275141	0.612577	0.0296644
Error(Weight)	Sphericity Assumed	367.651	18	20.425
	Greenhouse-Geisser	367.651	14.221	25.8526
	Huynh-Feldt	367.651	16.7402	21.9622
	Lower-bound	367.651	9	40.8501
Knowledge * Weight	Sphericity Assumed	14.0348	2	7.01738	0.433488	0.654835	0.045952
	Greenhouse-Geisser	14.0348	1.53941	9.11699	0.433488	0.605896	0.045952
	Huynh-Feldt	14.0348	1.79531	7.81746	0.433488	0.6346	0.045952
	Lower-bound	14.0348	1	14.0348	0.433488	0.526765	0.045952
Error(Knowledge*Weight)	Sphericity Assumed	291.387	18	16.1882
	Greenhouse-Geisser	291.387	13.8547	21.0317
	Huynh-Feldt	291.387	16.1578	18.0339
	Lower-bound	291.387	9	32.3764
Tests of Within-Subjects Contrasts
Measure:	BETA
Source			Type III Sum of Squares	df	Mean Square	F	Sig.	Partial Eta Squared
Knowledge	Linear		169.987	1	169.987	9.63894	0.0126271	0.51714
Error(Knowledge)	Linear		158.719	9	17.6355
Weight		Linear	6.98719	1	6.98719	0.530499	0.484916	0.0556633
		Quadratic	4.25235	1	4.25235	0.15363	0.70421	0.0167835
Error(Weight)		Linear	118.539	9	13.171
		Quadratic	249.112	9	27.6791
Knowledge * Weight	Linear	Linear	0.000163789	1	0.000163789	6.57175e-06	0.998011	7.30194e-07
		Quadratic	14.0346	1	14.0346	1.88304	0.203216	0.173025
Error(Knowledge*Weight)	Linear	Linear	224.309	9	24.9232
		Quadratic	67.0783	9	7.45315
Tests of Between-Subjects Effects
Measure:	BETA
Transformed Variable:	Average
Source	Type III Sum of Squares	df	Mean Square	F	Sig.	Partial Eta Squared
Intercept	24623.5	1	24623.5	96.1547	4.21151e-06	0.914412
Error	2304.74	9	256.082
Estimated Marginal Means
1. Grand Mean
Measure:	BETA
Mean	Std. Error	95% Confidence Interval
		Lower Bound	Upper Bound
-20.2581	2.06592	-24.9316	-15.5847
2. Knowledge
Estimates
Measure:	BETA
Knowledge	Mean	Std. Error	95% Confidence Interval
			Lower Bound	Upper Bound
1	-18.5749	2.27077	-23.7118	-13.4381
2	-21.9413	1.99186	-26.4472	-17.4354
Pairwise Comparisons
Measure:	BETA
(I) Knowledge		Mean Difference (I-J)	Std. Error	Sig.b	95% Confidence Interval for Differenceb
					Lower Bound	Upper Bound
1	2	3.366*	1.0843	0.0126271	0.913526	5.81922
2	1	-3.366*	1.0843	0.0126271	-5.81922	-0.913526
Based on estimated marginal means
*. The mean difference is significant at the .05 level.
b. Adjustment for multiple comparisons: Least Significant Difference (equivalent to no adjustments).
Multivariate Tests
	Value	F	Hypothesis df	Error df	Sig.	Partial Eta Squared
Pillai's trace	0.51714	9.639a	1	9	0.0126271	0.51714
Wilks' lambda	0.48286	9.639a	1	9	0.0126271	0.51714
Hotelling's trace	1.07099	9.639a	1	9	0.0126271	0.51714
Roy's largest root	1.07099	9.639a	1	9	0.0126271	0.51714
Each F tests the multivariate effect of Knowledge. These tests are based on the linearly independent pairwise comparisons among the estimated marginal means.
a. Exact statistic
3. Weight
Estimates
Measure:	BETA
Weight	Mean	Std. Error	95% Confidence Interval
			Lower Bound	Upper Bound
1	-19.6519	2.30291	-24.8615	-14.4424
2	-20.6346	2.1476	-25.4928	-15.7764
3	-20.4878	2.22059	-25.5111	-15.4645
Pairwise Comparisons
Measure:	BETA
(I) Weight		Mean Difference (I-J)	Std. Error	Sig.a	95% Confidence Interval for Differencea
					Lower Bound	Upper Bound
1	2	0.982683	1.32072	0.475824	-2.005	3.97037
	3	0.835894	1.14765	0.484916	-1.76027	3.43206
2	1	-0.982683	1.32072	0.475824	-3.97037	2.005
	3	-0.146788	1.75103	0.935027	-4.10789	3.81431
3	1	-0.835894	1.14765	0.484916	-3.43206	1.76027
	2	0.146788	1.75103	0.935027	-3.81431	4.10789
Based on estimated marginal means
a. Adjustment for multiple comparisons: Least Significant Difference (equivalent to no adjustments).
Multivariate Tests
	Value	F	Hypothesis df	Error df	Sig.	Partial Eta Squared
Pillai's trace	0.107655	.483a	2	8	0.634061	0.107655
Wilks' lambda	0.892345	.483a	2	8	0.634061	0.107655
Hotelling's trace	0.120643	.483a	2	8	0.634061	0.107655
Roy's largest root	0.120643	.483a	2	8	0.634061	0.107655
Each F tests the multivariate effect of Weight. These tests are based on the linearly independent pairwise comparisons among the estimated marginal means.
a. Exact statistic
4. Knowledge * Weight
Measure:	BETA
Knowledge		Mean	Std. Error	95% Confidence Interval
				Lower Bound	Upper Bound
1	1	-17.6247	2.8097	-23.9807	-11.2687
	2	-19.6354	2.28229	-24.7983	-14.4725
	3	-18.4647	2.57468	-24.289	-12.6403
2	1	-21.6791	2.27475	-26.825	-16.5333
	2	-21.6338	2.29743	-26.831	-16.4367
	3	-22.511	2.12355	-27.3148	-17.7072
Profile Plots
