# Supplementary material for: Psychophysiological responses to manual lifting of unknown loads
Source: PLoS One. 2021 Feb 26;16(2):e0247442. doi: 10.1371/journal.pone.0247442 (PMC7909684; doi:10.1371/journal.pone.0247442)
Supplement: S2 Data — (ZIP) [file pone.0247442.s002.zip › BETA_F4_NORMILITY.xlsx]

## Sheet: Sheet1
EXAMINE VARIABLES=Kn1.1 Kn5 Kn15 Unkn1.1 Unkn5 Unkn15
/PLOT BOXPLOT STEMLEAF NPPLOT
/COMPARE VARIABLES
/STATISTICS DESCRIPTIVES
/CINTERVAL 95
/MISSING LISTWISE
/NOTOTAL.
Explore
Notes
Output Created		07-SEP-2020 11:58:11
Comments
Input	Data	D:\PAPERS\tamer\final verion\PLOS_ONE_\rev1\OUPUT\BETA_F4.sav
	Active Dataset	DataSet2
	Filter	<none>
	Weight	<none>
	Split File	<none>
	N of Rows in Working Data File	11
Missing Value Handling	Definition of Missing	User-defined missing values for dependent variables are treated as missing.
	Cases Used	Statistics are based on cases with no missing values for any dependent variable or factor used.
Syntax		EXAMINE VARIABLES=Kn1.1 Kn5 Kn15 Unkn1.1 Unkn5 Unkn15 /PLOT BOXPLOT STEMLEAF NPPLOT /COMPARE VARIABLES /STATISTICS DESCRIPTIVES /CINTERVAL 95 /MISSING LISTWISE /NOTOTAL.
Resources	Processor Time	00:00:02.22
	Elapsed Time	00:00:02.27
Case Processing Summary
	Cases
	Valid		Missing		Total
	N	Percent	N	Percent	N	Percent
Kn1.1	10	0.909091	1	0.0909091	11	1
Kn5	10	0.909091	1	0.0909091	11	1
Kn15	10	0.909091	1	0.0909091	11	1
Unkn1.1	10	0.909091	1	0.0909091	11	1
Unkn5	10	0.909091	1	0.0909091	11	1
Unkn15	10	0.909091	1	0.0909091	11	1
Descriptives
			Statistic	Std. Error
Kn1.1	Mean		-18.701	2.12356
	95% Confidence Interval for Mean	Lower Bound	-23.5048
		Upper Bound	-13.8972
	5% Trimmed Mean		-18.7072
	Median		-18.905
	Variance		45.0949
	Std. Deviation		6.71527
	Minimum		-29.41
	Maximum		-7.88
	Range		21.53
	Interquartile Range		7.8375
	Skewness		0.107586	0.687043
	Kurtosis		-0.0929323	1.33425
Kn5	Mean		-19.636	2.2824
	95% Confidence Interval for Mean	Lower Bound	-24.7991
		Upper Bound	-14.4729
	5% Trimmed Mean		-19.6372
	Median		-21.01
	Variance		52.0935
	Std. Deviation		7.21758
	Minimum		-30.49
	Maximum		-8.76
	Range		21.73
	Interquartile Range		12.855
	Skewness		0.197886	0.687043
	Kurtosis		-1.06662	1.33425
Kn15	Mean		-18.466	2.57462
	95% Confidence Interval for Mean	Lower Bound	-24.2902
		Upper Bound	-12.6418
	5% Trimmed Mean		-18.6889
	Median		-19.335
	Variance		66.2869
	Std. Deviation		8.14168
	Minimum		-29.46
	Maximum		-3.46
	Range		26
	Interquartile Range		12.1325
	Skewness		0.547344	0.687043
	Kurtosis		-0.14652	1.33425
Unkn1.1	Mean		-21.679	2.27523
	95% Confidence Interval for Mean	Lower Bound	-26.8259
		Upper Bound	-16.5321
	5% Trimmed Mean		-21.725
	Median		-21.635
	Variance		51.7666
	Std. Deviation		7.1949
	Minimum		-31.14
	Maximum		-11.39
	Range		19.75
	Interquartile Range		14.4375
	Skewness		0.175712	0.687043
	Kurtosis		-1.15132	1.33425
Unkn5	Mean		-22.635	1.6304
	95% Confidence Interval for Mean	Lower Bound	-26.3232
		Upper Bound	-18.9468
	5% Trimmed Mean		-22.8456
	Median		-24.4
	Variance		26.582
	Std. Deviation		5.15577
	Minimum		-27.86
	Maximum		-13.62
	Range		14.24
	Interquartile Range		8.4825
	Skewness		0.766904	0.687043
	Kurtosis		-0.807921	1.33425
Unkn15	Mean		-22.511	2.12336
	95% Confidence Interval for Mean	Lower Bound	-27.3144
		Upper Bound	-17.7076
	5% Trimmed Mean		-22.7183
	Median		-24.41
	Variance		45.0867
	Std. Deviation		6.71466
	Minimum		-29.99
	Maximum		-11.3
	Range		18.69
	Interquartile Range		11.0025
	Skewness		0.756112	0.687043
	Kurtosis		-0.626539	1.33425
Tests of Normality
	Kolmogorov-Smirnova			Shapiro-Wilk
	Statistic	df	Sig.	Statistic	df	Sig.
Kn1.1	0.197143	10	.200*	0.944018	10	0.598524
Kn5	0.17549	10	.200*	0.953966	10	0.715484
Kn15	0.132988	10	.200*	0.961946	10	0.807817
Unkn1.1	0.160254	10	.200*	0.923483	10	0.386918
Unkn5	0.212594	10	.200*	0.882332	10	0.138777
Unkn15	0.19155	10	.200*	0.890243	10	0.170649
*. This is a lower bound of the true significance.
a. Lilliefors Significance Correction
Stem-and-Leaf Plots
Kn1.1 Stem-and-Leaf Plot
Frequency Stem & Leaf
1.00 Extremes (=<-29)
1.00 -2 . 7
2.00 -2 . 01
4.00 -1 . 6689
2.00 Extremes (>=-9)
Stem width: 10.00
Each leaf: 1 case(s)
Kn5 Stem-and-Leaf Plot
Frequency Stem & Leaf
1.00 -3 . 0
5.00 -2 . 11347
3.00 -1 . 027
1.00 -0 . 8
Stem width: 10.00
Each leaf: 1 case(s)
Kn15 Stem-and-Leaf Plot
Frequency Stem & Leaf
2.00 -2 . 79
2.00 -2 . 14
3.00 -1 . 699
1.00 -1 . 4
1.00 -0 . 8
1.00 -0 . 3
Stem width: 10.00
Each leaf: 1 case(s)
Unkn1.1 Stem-and-Leaf Plot
Frequency Stem & Leaf
1.00 -3 . 1
2.00 -2 . 99
4.00 -2 . 0023
1.00 -1 . 6
2.00 -1 . 11
Stem width: 10.00
Each leaf: 1 case(s)
Unkn5 Stem-and-Leaf Plot
Frequency Stem & Leaf
4.00 -2 . 6677
3.00 -2 . 044
2.00 -1 . 59
1.00 -1 . 3
Stem width: 10.00
Each leaf: 1 case(s)
Unkn15 Stem-and-Leaf Plot
Frequency Stem & Leaf
5.00 -2 . 55699
2.00 -2 . 22
1.00 -1 . 7
2.00 -1 . 12
Stem width: 10.00
Each leaf: 1 case(s)
Normal Q-Q Plots
Detrended Normal Q-Q Plots
