# Supplementary material for: Psychophysiological responses to manual lifting of unknown loads
Source: PLoS One. 2021 Feb 26;16(2):e0247442. doi: 10.1371/journal.pone.0247442 (PMC7909684; doi:10.1371/journal.pone.0247442)
Supplement: S2 Data — (ZIP) [file pone.0247442.s002.zip › BETA_FC6.xlsx]

## Sheet: Sheet1
GLM KN1.1 KN5 KN15 UNKN1.1 UNKN5 UNKN15
/WSFACTOR=Knowledge 2 Polynomial Weight 3 Polynomial
/MEASURE=BETA_ FC6
/METHOD=SSTYPE(3)
/PLOT=PROFILE(Weight*Knowledge Knowledge Weight)
/EMMEANS=TABLES(OVERALL)
/EMMEANS=TABLES(Knowledge) COMPARE ADJ(LSD)
/EMMEANS=TABLES(Weight) COMPARE ADJ(LSD)
/EMMEANS=TABLES(Knowledge*Weight)
/PRINT=DESCRIPTIVE ETASQ
/CRITERIA=ALPHA(.05)
/WSDESIGN=Knowledge Weight Knowledge*Weight.
General Linear Model
Notes
Output Created		02-JAN-2018 20:26:19
Comments
Input	Data	D:\IE632 ew proposal\SUDAN LOAD\PAPER IE 632\data analysis\RR.sav
	Active Dataset	DataSet0
	Filter	<none>
	Weight	<none>
	Split File	<none>
	N of Rows in Working Data File	10
Missing Value Handling	Definition of Missing	User-defined missing values are treated as missing.
	Cases Used	Statistics are based on all cases with valid data for all variables in the model.
Syntax		GLM KN1.1 KN5 KN15 UNKN1.1 UNKN5 UNKN15 /WSFACTOR=Knowledge 2 Polynomial Weight 3 Polynomial /MEASURE=BETA_ FC6 /METHOD=SSTYPE(3) /PLOT=PROFILE(Weight*Knowledge Knowledge Weight) /EMMEANS=TABLES(OVERALL) /EMMEANS=TABLES(Knowledge) COMPARE ADJ(LSD) /EMMEANS=TABLES(Weight) COMPARE ADJ(LSD) /EMMEANS=TABLES(Knowledge*Weight) /PRINT=DESCRIPTIVE ETASQ /CRITERIA=ALPHA(.05) /WSDESIGN=Knowledge Weight Kno…
Resources	Processor Time	00:00:00.42
	Elapsed Time	00:00:00.43
Warnings
Starting with the name FC6, too many names has been specified in the MEASURE subcommand. The number of names that will be used is the ratio of the number of dependent variables and the product of number of levels of within subjects factors.
Within-Subjects Factors
Measure:	BETA_
Knowledge		Dependent Variable
1	1	KN1.1
	2	KN5
	3	KN15
2	1	UNKN1.1
	2	UNKN5
	3	UNKN15
Descriptive Statistics
	Mean	Std. Deviation	N
Known_1.1kg	-19.5624	9.77875	10
Known_5kg	-19.8609	8.14906	10
Known_15kg	-19.1772	8.86945	10
UnKnown_1.1kg	-21.6007	7.28279	10
UnKnown_5kg	-21.8415	8.65771	10
UnKnown_15kg	-21.6957	9.37162	10
Multivariate Testsa
Effect		Value	F	Hypothesis df	Error df	Sig.	Partial Eta Squared
Knowledge	Pillai's Trace	0.400161	6.004b	1	9	0.0367379	0.400161
	Wilks' Lambda	0.599839	6.004b	1	9	0.0367379	0.400161
	Hotelling's Trace	0.667114	6.004b	1	9	0.0367379	0.400161
	Roy's Largest Root	0.667114	6.004b	1	9	0.0367379	0.400161
Weight	Pillai's Trace	0.0217676	.089b	2	8	0.915731	0.0217676
	Wilks' Lambda	0.978232	.089b	2	8	0.915731	0.0217676
	Hotelling's Trace	0.022252	.089b	2	8	0.915731	0.0217676
	Roy's Largest Root	0.022252	.089b	2	8	0.915731	0.0217676
Knowledge * Weight	Pillai's Trace	0.00517594	.021b	2	8	0.979456	0.00517594
	Wilks' Lambda	0.994824	.021b	2	8	0.979456	0.00517594
	Hotelling's Trace	0.00520287	.021b	2	8	0.979456	0.00517594
	Roy's Largest Root	0.00520287	.021b	2	8	0.979456	0.00517594
a. Design: Intercept Within Subjects Design: Knowledge + Weight + Knowledge * Weight
b. Exact statistic
Mauchly's Test of Sphericitya
Measure:	BETA_
Within Subjects Effect	Mauchly's W	Approx. Chi-Square	df	Sig.	Epsilonb
					Greenhouse-Geisser	Huynh-Feldt	Lower-bound
Knowledge	1	0	0		1	1	1
Weight	0.576961	4.39984	2	0.110812	0.702721	0.793623	0.5
Knowledge * Weight	0.46827	6.06968	2	0.0480824	0.652857	0.718529	0.5
Tests the null hypothesis that the error covariance matrix of the orthonormalized transformed dependent variables is proportional to an identity matrix.
a. Design: Intercept Within Subjects Design: Knowledge + Weight + Knowledge * Weight
b. May be used to adjust the degrees of freedom for the averaged tests of significance. Corrected tests are displayed in the Tests of Within-Subjects Effects table.
Tests of Within-Subjects Effects
Measure:	BETA_
Source		Type III Sum of Squares	df	Mean Square	F	Sig.	Partial Eta Squared
Knowledge	Sphericity Assumed	71.2302	1	71.2302	6.00403	0.0367379	0.400161
	Greenhouse-Geisser	71.2302	1	71.2302	6.00403	0.0367379	0.400161
	Huynh-Feldt	71.2302	1	71.2302	6.00403	0.0367379	0.400161
	Lower-bound	71.2302	1	71.2302	6.00403	0.0367379	0.400161
Error(Knowledge)	Sphericity Assumed	106.774	9	11.8637
	Greenhouse-Geisser	106.774	9	11.8637
	Huynh-Feldt	106.774	9	11.8637
	Lower-bound	106.774	9	11.8637
Weight	Sphericity Assumed	1.77205	2	0.886026	0.0808897	0.922629	0.00890768
	Greenhouse-Geisser	1.77205	1.40544	1.26085	0.0808897	0.859413	0.00890768
	Huynh-Feldt	1.77205	1.58725	1.11643	0.0808897	0.883377	0.00890768
	Lower-bound	1.77205	1	1.77205	0.0808897	0.782531	0.00890768
Error(Weight)	Sphericity Assumed	197.163	18	10.9535
	Greenhouse-Geisser	197.163	12.649	15.5873
	Huynh-Feldt	197.163	14.2852	13.8019
	Lower-bound	197.163	9	21.907
Knowledge * Weight	Sphericity Assumed	0.871942	2	0.435971	0.0259436	0.974426	0.00287434
	Greenhouse-Geisser	0.871942	1.30571	0.66779	0.0259436	0.924548	0.00287434
	Huynh-Feldt	0.871942	1.43706	0.606755	0.0259436	0.938807	0.00287434
	Lower-bound	0.871942	1	0.871942	0.0259436	0.875596	0.00287434
Error(Knowledge*Weight)	Sphericity Assumed	302.482	18	16.8046
	Greenhouse-Geisser	302.482	11.7514	25.7401
	Huynh-Feldt	302.482	12.9335	23.3875
	Lower-bound	302.482	9	33.6091
Tests of Within-Subjects Contrasts
Measure:	BETA_
Source			Type III Sum of Squares	df	Mean Square	F	Sig.	Partial Eta Squared
Knowledge	Linear		71.2302	1	71.2302	6.00403	0.0367379	0.400161
Error(Knowledge)	Linear		106.774	9	11.8637
Weight		Linear	0.210756	1	0.210756	0.047634	0.832101	0.00526481
		Quadratic	1.5613	1	1.5613	0.089306	0.771847	0.00982539
Error(Weight)		Linear	39.8204	9	4.42449
		Quadratic	157.343	9	17.4825
Knowledge * Weight	Linear	Linear	0.576519	1	0.576519	0.0213392	0.887078	0.00236541
		Quadratic	0.295423	1	0.295423	0.0448136	0.837063	0.00495462
Error(Knowledge*Weight)	Linear	Linear	243.152	9	27.0169
		Quadratic	59.3303	9	6.59226
Tests of Between-Subjects Effects
Measure:	BETA_
Transformed Variable:	Average
Source	Type III Sum of Squares	df	Mean Square	F	Sig.	Partial Eta Squared
Intercept	25518.6	1	25518.6	65.5769	2.00813e-05	0.879319
Error	3502.26	9	389.14
Estimated Marginal Means
1. Grand Mean
Measure:	BETA_
Mean	Std. Error	95% Confidence Interval
		Lower Bound	Upper Bound
-20.6231	2.5467	-26.3841	-14.862
2. Knowledge
Estimates
Measure:	BETA_
Knowledge	Mean	Std. Error	95% Confidence Interval
			Lower Bound	Upper Bound
1	-19.5335	2.64871	-25.5253	-13.5417
2	-21.7126	2.52015	-27.4136	-16.0117
Pairwise Comparisons
Measure:	BETA_
(I) Knowledge		Mean Difference (I-J)	Std. Error	Sig.b	95% Confidence Interval for Differenceb
					Lower Bound	Upper Bound
1	2	2.179*	0.889334	0.0367379	0.167332	4.19096
2	1	-2.179*	0.889334	0.0367379	-4.19096	-0.167332
Based on estimated marginal means
*. The mean difference is significant at the .05 level.
b. Adjustment for multiple comparisons: Least Significant Difference (equivalent to no adjustments).
Multivariate Tests
	Value	F	Hypothesis df	Error df	Sig.	Partial Eta Squared
Pillai's trace	0.400161	6.004a	1	9	0.0367379	0.400161
Wilks' lambda	0.599839	6.004a	1	9	0.0367379	0.400161
Hotelling's trace	0.667114	6.004a	1	9	0.0367379	0.400161
Roy's largest root	0.667114	6.004a	1	9	0.0367379	0.400161
Each F tests the multivariate effect of Knowledge. These tests are based on the linearly independent pairwise comparisons among the estimated marginal means.
a. Exact statistic
3. Weight
Estimates
Measure:	BETA_
Weight	Mean	Std. Error	95% Confidence Interval
			Lower Bound	Upper Bound
1	-20.5816	2.55854	-26.3694	-14.7938
2	-20.8512	2.59074	-26.7119	-14.9905
3	-20.4364	2.7008	-26.546	-14.3268
Pairwise Comparisons
Measure:	BETA_
(I) Weight		Mean Difference (I-J)	Std. Error	Sig.a	95% Confidence Interval for Differencea
					Lower Bound	Upper Bound
1	2	0.269607	1.29178	0.839322	-2.65261	3.19182
	3	-0.145174	0.665168	0.832101	-1.64989	1.35954
2	1	-0.269607	1.29178	0.839322	-3.19182	2.65261
	3	-0.414782	1.08393	0.710849	-2.8668	2.03724
3	1	0.145174	0.665168	0.832101	-1.35954	1.64989
	2	0.414782	1.08393	0.710849	-2.03724	2.8668
Based on estimated marginal means
a. Adjustment for multiple comparisons: Least Significant Difference (equivalent to no adjustments).
Multivariate Tests
	Value	F	Hypothesis df	Error df	Sig.	Partial Eta Squared
Pillai's trace	0.0217676	.089a	2	8	0.915731	0.0217676
Wilks' lambda	0.978232	.089a	2	8	0.915731	0.0217676
Hotelling's trace	0.022252	.089a	2	8	0.915731	0.0217676
Roy's largest root	0.022252	.089a	2	8	0.915731	0.0217676
Each F tests the multivariate effect of Weight. These tests are based on the linearly independent pairwise comparisons among the estimated marginal means.
a. Exact statistic
4. Knowledge * Weight
Measure:	BETA_
Knowledge		Mean	Std. Error	95% Confidence Interval
				Lower Bound	Upper Bound
1	1	-19.5624	3.09231	-26.5577	-12.5672
	2	-19.8609	2.57696	-25.6903	-14.0314
	3	-19.1772	2.80477	-25.522	-12.8323
2	1	-21.6007	2.30302	-26.8105	-16.3909
	2	-21.8415	2.73781	-28.0349	-15.6482
	3	-21.6957	2.96357	-28.3997	-14.9916
Profile Plots
