# Supplementary material for: Psychophysiological responses to manual lifting of unknown loads
Source: PLoS One. 2021 Feb 26;16(2):e0247442. doi: 10.1371/journal.pone.0247442 (PMC7909684; doi:10.1371/journal.pone.0247442)
Supplement: S2 Data — (ZIP) [file pone.0247442.s002.zip › BETA_FC6_NORMILITY.xlsx]

## Sheet: Sheet1
EXAMINE VARIABLES=Kn1.1 Kn5 Kn15 Unkn1.1 Unkn5 Unkn15
/PLOT BOXPLOT STEMLEAF NPPLOT
/COMPARE VARIABLES
/STATISTICS DESCRIPTIVES
/CINTERVAL 95
/MISSING LISTWISE
/NOTOTAL.
Explore
Notes
Output Created		07-SEP-2020 12:05:27
Comments
Input	Data	D:\PAPERS\tamer\final verion\PLOS_ONE_\rev1\OUPUT\BETA_FC6.sav
	Active Dataset	DataSet2
	Filter	<none>
	Weight	<none>
	Split File	<none>
	N of Rows in Working Data File	11
Missing Value Handling	Definition of Missing	User-defined missing values for dependent variables are treated as missing.
	Cases Used	Statistics are based on cases with no missing values for any dependent variable or factor used.
Syntax		EXAMINE VARIABLES=Kn1.1 Kn5 Kn15 Unkn1.1 Unkn5 Unkn15 /PLOT BOXPLOT STEMLEAF NPPLOT /COMPARE VARIABLES /STATISTICS DESCRIPTIVES /CINTERVAL 95 /MISSING LISTWISE /NOTOTAL.
Resources	Processor Time	00:00:02.25
	Elapsed Time	00:00:02.23
Case Processing Summary
	Cases
	Valid		Missing		Total
	N	Percent	N	Percent	N	Percent
Kn1.1	10	0.909091	1	0.0909091	11	1
Kn5	10	0.909091	1	0.0909091	11	1
Kn15	10	0.909091	1	0.0909091	11	1
Unkn1.1	10	0.909091	1	0.0909091	11	1
Unkn5	10	0.909091	1	0.0909091	11	1
Unkn15	10	0.909091	1	0.0909091	11	1
Descriptives
			Statistic	Std. Error
Kn1.1	Mean		-20.365	2.55591
	95% Confidence Interval for Mean	Lower Bound	-26.1469
		Upper Bound	-14.5831
	5% Trimmed Mean		-20.6867
	Median		-22.39
	Variance		65.3268
	Std. Deviation		8.0825
	Minimum		-29.2
	Maximum		-5.74
	Range		23.46
	Interquartile Range		11.1525
	Skewness		1.11302	0.687043
	Kurtosis		0.11207	1.33425
Kn5	Mean		-22.859	1.29061
	95% Confidence Interval for Mean	Lower Bound	-25.7786
		Upper Bound	-19.9394
	5% Trimmed Mean		-22.8989
	Median		-24.19
	Variance		16.6566
	Std. Deviation		4.08125
	Minimum		-27.95
	Maximum		-17.05
	Range		10.9
	Interquartile Range		7.715
	Skewness		0.214704	0.687043
	Kurtosis		-1.68514	1.33425
Kn15	Mean		-19.177	2.80487
	95% Confidence Interval for Mean	Lower Bound	-25.522
		Upper Bound	-12.832
	5% Trimmed Mean		-19.5578
	Median		-21.34
	Variance		78.6727
	Std. Deviation		8.86976
	Minimum		-28.14
	Maximum		-3.36
	Range		24.78
	Interquartile Range		14.98
	Skewness		0.799685	0.687043
	Kurtosis		-0.480004	1.33425
Unkn1.1	Mean		-21.601	2.30288
	95% Confidence Interval for Mean	Lower Bound	-26.8105
		Upper Bound	-16.3915
	5% Trimmed Mean		-21.8811
	Median		-23.675
	Variance		53.0324
	Std. Deviation		7.28233
	Minimum		-30
	Maximum		-8.16
	Range		21.84
	Interquartile Range		11.6025
	Skewness		0.916647	0.687043
	Kurtosis		-0.24691	1.33425
Unkn5	Mean		-24.841	1.3971
	95% Confidence Interval for Mean	Lower Bound	-28.0015
		Upper Bound	-21.6805
	5% Trimmed Mean		-25.1589
	Median		-25.585
	Variance		19.5189
	Std. Deviation		4.41802
	Minimum		-29.05
	Maximum		-14.91
	Range		14.14
	Interquartile Range		5.7775
	Skewness		1.27576	0.687043
	Kurtosis		1.78017	1.33425
Unkn15	Mean		-26.695	0.71272
	95% Confidence Interval for Mean	Lower Bound	-28.3073
		Upper Bound	-25.0827
	5% Trimmed Mean		-26.7822
	Median		-26.525
	Variance		5.07969
	Std. Deviation		2.25382
	Minimum		-29.18
	Maximum		-22.64
	Range		6.54
	Interquartile Range		3.57
	Skewness		0.550165	0.687043
	Kurtosis		-0.673917	1.33425
Tests of Normality
	Kolmogorov-Smirnova			Shapiro-Wilk
	Statistic	df	Sig.	Statistic	df	Sig.
Kn1.1	0.227373	10	0.152852	0.848594	10	0.0558933
Kn5	0.194937	10	.200*	0.901227	10	0.225986
Kn15	0.161014	10	.200*	0.890473	10	0.171669
Unkn1.1	0.19885	10	.200*	0.902786	10	0.235018
Unkn5	0.221825	10	0.178068	0.854978	10	0.0665591
Unkn15	0.201009	10	.200*	0.906153	10	0.255598
*. This is a lower bound of the true significance.
a. Lilliefors Significance Correction
Stem-and-Leaf Plots
Kn1.1 Stem-and-Leaf Plot
Frequency Stem & Leaf
4.00 -2 . 6669
3.00 -2 . 013
1.00 -1 . 7
.00 -1 .
2.00 -0 . 57
Stem width: 10.00
Each leaf: 1 case(s)
Kn5 Stem-and-Leaf Plot
Frequency Stem & Leaf
3.00 -2 . 577
3.00 -2 . 344
4.00 -1 . 7889
Stem width: 10.00
Each leaf: 1 case(s)
Kn15 Stem-and-Leaf Plot
Frequency Stem & Leaf
3.00 -2 . 788
2.00 -2 . 23
2.00 -1 . 69
1.00 -1 . 4
1.00 -0 . 6
1.00 -0 . 3
Stem width: 10.00
Each leaf: 1 case(s)
Unkn1.1 Stem-and-Leaf Plot
Frequency Stem & Leaf
1.00 -3 . 0
6.00 -2 . 134568
2.00 -1 . 16
1.00 -0 . 8
Stem width: 10.00
Each leaf: 1 case(s)
Unkn5 Stem-and-Leaf Plot
Frequency Stem & Leaf
3.00 -2 . 889
2.00 -2 . 77
.00 -2 .
3.00 -2 . 333
1.00 -2 . 1
1.00 Extremes (>=-15)
Stem width: 10.00
Each leaf: 1 case(s)
Unkn15 Stem-and-Leaf Plot
Frequency Stem & Leaf
4.00 -2 . 8889
2.00 -2 . 66
2.00 -2 . 55
2.00 -2 . 23
Stem width: 10.00
Each leaf: 1 case(s)
Normal Q-Q Plots
Detrended Normal Q-Q Plots
