# Supplementary material for: Psychophysiological responses to manual lifting of unknown loads
Source: PLoS One. 2021 Feb 26;16(2):e0247442. doi: 10.1371/journal.pone.0247442 (PMC7909684; doi:10.1371/journal.pone.0247442)
Supplement: S2 Data — (ZIP) [file pone.0247442.s002.zip › BETA_P8.xlsx]

## Sheet: Sheet1
GLM KN1.1 KN5 KN15 UNKN1.1 UNKN5 UNKN15
/WSFACTOR=Knowledge 2 Polynomial Weight 3 Polynomial
/MEASURE=BETA_ P8
/METHOD=SSTYPE(3)
/PLOT=PROFILE(Weight*Knowledge Knowledge Weight)
/EMMEANS=TABLES(OVERALL)
/EMMEANS=TABLES(Knowledge) COMPARE ADJ(LSD)
/EMMEANS=TABLES(Weight) COMPARE ADJ(LSD)
/EMMEANS=TABLES(Knowledge*Weight)
/PRINT=DESCRIPTIVE ETASQ
/CRITERIA=ALPHA(.05)
/WSDESIGN=Knowledge Weight Knowledge*Weight.
General Linear Model
Notes
Output Created		02-JAN-2018 23:33:41
Comments
Input	Data	D:\IE632 ew proposal\SUDAN LOAD\PAPER IE 632\data analysis\RR.sav
	Active Dataset	DataSet0
	Filter	<none>
	Weight	<none>
	Split File	<none>
	N of Rows in Working Data File	10
Missing Value Handling	Definition of Missing	User-defined missing values are treated as missing.
	Cases Used	Statistics are based on all cases with valid data for all variables in the model.
Syntax		GLM KN1.1 KN5 KN15 UNKN1.1 UNKN5 UNKN15 /WSFACTOR=Knowledge 2 Polynomial Weight 3 Polynomial /MEASURE=BETA_ P8 /METHOD=SSTYPE(3) /PLOT=PROFILE(Weight*Knowledge Knowledge Weight) /EMMEANS=TABLES(OVERALL) /EMMEANS=TABLES(Knowledge) COMPARE ADJ(LSD) /EMMEANS=TABLES(Weight) COMPARE ADJ(LSD) /EMMEANS=TABLES(Knowledge*Weight) /PRINT=DESCRIPTIVE ETASQ /CRITERIA=ALPHA(.05) /WSDESIGN=Knowledge Weight Know…
Resources	Processor Time	00:00:00.44
	Elapsed Time	00:00:00.44
Warnings
Starting with the name P8, too many names has been specified in the MEASURE subcommand. The number of names that will be used is the ratio of the number of dependent variables and the product of number of levels of within subjects factors.
Within-Subjects Factors
Measure:	BETA_
Knowledge		Dependent Variable
1	1	KN1.1
	2	KN5
	3	KN15
2	1	UNKN1.1
	2	UNKN5
	3	UNKN15
Descriptive Statistics
	Mean	Std. Deviation	N
Known_1.1kg	-18.4257	6.64112	10
Known_5kg	-21.1209	5.78004	10
Known_15kg	-19.8151	6.42626	10
UnKnown_1.1kg	-22.3318	7.20921	10
UnKnown_5kg	-21.4902	8.72119	10
UnKnown_15kg	-20.2153	8.03299	10
Multivariate Testsa
Effect		Value	F	Hypothesis df	Error df	Sig.	Partial Eta Squared
Knowledge	Pillai's Trace	0.261138	3.181b	1	9	0.108175	0.261138
	Wilks' Lambda	0.738862	3.181b	1	9	0.108175	0.261138
	Hotelling's Trace	0.353433	3.181b	1	9	0.108175	0.261138
	Roy's Largest Root	0.353433	3.181b	1	9	0.108175	0.261138
Weight	Pillai's Trace	0.229335	1.190b	2	8	0.352746	0.229335
	Wilks' Lambda	0.770665	1.190b	2	8	0.352746	0.229335
	Hotelling's Trace	0.297581	1.190b	2	8	0.352746	0.229335
	Roy's Largest Root	0.297581	1.190b	2	8	0.352746	0.229335
Knowledge * Weight	Pillai's Trace	0.431126	3.031b	2	8	0.104728	0.431126
	Wilks' Lambda	0.568874	3.031b	2	8	0.104728	0.431126
	Hotelling's Trace	0.757859	3.031b	2	8	0.104728	0.431126
	Roy's Largest Root	0.757859	3.031b	2	8	0.104728	0.431126
a. Design: Intercept Within Subjects Design: Knowledge + Weight + Knowledge * Weight
b. Exact statistic
Mauchly's Test of Sphericitya
Measure:	BETA_
Within Subjects Effect	Mauchly's W	Approx. Chi-Square	df	Sig.	Epsilonb
					Greenhouse-Geisser	Huynh-Feldt	Lower-bound
Knowledge	1	0	0		1	1	1
Weight	0.932241	0.561315	2	0.755287	0.936541	1	0.5
Knowledge * Weight	0.48493	5.79001	2	0.0552986	0.660035	0.729219	0.5
Tests the null hypothesis that the error covariance matrix of the orthonormalized transformed dependent variables is proportional to an identity matrix.
a. Design: Intercept Within Subjects Design: Knowledge + Weight + Knowledge * Weight
b. May be used to adjust the degrees of freedom for the averaged tests of significance. Corrected tests are displayed in the Tests of Within-Subjects Effects table.
Tests of Within-Subjects Effects
Measure:	BETA_
Source		Type III Sum of Squares	df	Mean Square	F	Sig.	Partial Eta Squared
Knowledge	Sphericity Assumed	36.4355	1	36.4355	3.18089	0.108175	0.261138
	Greenhouse-Geisser	36.4355	1	36.4355	3.18089	0.108175	0.261138
	Huynh-Feldt	36.4355	1	36.4355	3.18089	0.108175	0.261138
	Lower-bound	36.4355	1	36.4355	3.18089	0.108175	0.261138
Error(Knowledge)	Sphericity Assumed	103.09	9	11.4545
	Greenhouse-Geisser	103.09	9	11.4545
	Huynh-Feldt	103.09	9	11.4545
	Lower-bound	103.09	9	11.4545
Weight	Sphericity Assumed	17.7069	2	8.85343	1.17819	0.330481	0.115757
	Greenhouse-Geisser	17.7069	1.87308	9.45333	1.17819	0.328918	0.115757
	Huynh-Feldt	17.7069	2	8.85343	1.17819	0.330481	0.115757
	Lower-bound	17.7069	1	17.7069	1.17819	0.305941	0.115757
Error(Weight)	Sphericity Assumed	135.259	18	7.51442
	Greenhouse-Geisser	135.259	16.8577	8.02359
	Huynh-Feldt	135.259	18	7.51442
	Lower-bound	135.259	9	15.0288
Knowledge * Weight	Sphericity Assumed	41.3358	2	20.6679	4.45646	0.0267796	0.331176
	Greenhouse-Geisser	41.3358	1.32007	31.3133	4.45646	0.0483495	0.331176
	Huynh-Feldt	41.3358	1.45844	28.3425	4.45646	0.0428415	0.331176
	Lower-bound	41.3358	1	41.3358	4.45646	0.0639624	0.331176
Error(Knowledge*Weight)	Sphericity Assumed	83.4792	18	4.63774
	Greenhouse-Geisser	83.4792	11.8806	7.0265
	Huynh-Feldt	83.4792	13.1259	6.35986
	Lower-bound	83.4792	9	9.27547
Tests of Within-Subjects Contrasts
Measure:	BETA_
Source			Type III Sum of Squares	df	Mean Square	F	Sig.	Partial Eta Squared
Knowledge	Linear		36.4355	1	36.4355	3.18089	0.108175	0.261138
Error(Knowledge)	Linear		103.09	9	11.4545
Weight		Linear	1.32184	1	1.32184	0.148586	0.708843	0.0162414
		Quadratic	16.385	1	16.385	2.67175	0.136575	0.228907
Error(Weight)		Linear	80.0652	9	8.89613
		Quadratic	55.1943	9	6.1327
Knowledge * Weight	Linear	Linear	30.7292	1	30.7292	6.59868	0.0302478	0.423028
		Quadratic	10.6066	1	10.6066	2.29649	0.16397	0.203292
Error(Knowledge*Weight)	Linear	Linear	41.9118	9	4.65687
		Quadratic	41.5674	9	4.6186
Tests of Between-Subjects Effects
Measure:	BETA_
Transformed Variable:	Average
Source	Type III Sum of Squares	df	Mean Square	F	Sig.	Partial Eta Squared
Intercept	25378.9	1	25378.9	92.0818	5.03851e-06	0.910963
Error	2480.51	9	275.612
Estimated Marginal Means
1. Grand Mean
Measure:	BETA_
Mean	Std. Error	95% Confidence Interval
		Lower Bound	Upper Bound
-20.5665	2.14325	-25.4149	-15.7181
2. Knowledge
Estimates
Measure:	BETA_
Knowledge	Mean	Std. Error	95% Confidence Interval
			Lower Bound	Upper Bound
1	-19.7872	1.86413	-24.0042	-15.5703
2	-21.3458	2.46859	-26.9301	-15.7614
Pairwise Comparisons
Measure:	BETA_
(I) Knowledge		Mean Difference (I-J)	Std. Error	Sig.a	95% Confidence Interval for Differencea
					Lower Bound	Upper Bound
1	2	1.55853	0.87386	0.108175	-0.418274	3.53534
2	1	-1.55853	0.87386	0.108175	-3.53534	0.418274
Based on estimated marginal means
a. Adjustment for multiple comparisons: Least Significant Difference (equivalent to no adjustments).
Multivariate Tests
	Value	F	Hypothesis df	Error df	Sig.	Partial Eta Squared
Pillai's trace	0.261138	3.181a	1	9	0.108175	0.261138
Wilks' lambda	0.738862	3.181a	1	9	0.108175	0.261138
Hotelling's trace	0.353433	3.181a	1	9	0.108175	0.261138
Roy's largest root	0.353433	3.181a	1	9	0.108175	0.261138
Each F tests the multivariate effect of Knowledge. These tests are based on the linearly independent pairwise comparisons among the estimated marginal means.
a. Exact statistic
3. Weight
Estimates
Measure:	BETA_
Weight	Mean	Std. Error	95% Confidence Interval
			Lower Bound	Upper Bound
1	-20.3788	2.09525	-25.1185	-15.639
2	-21.3055	2.24452	-26.383	-16.2281
3	-20.0152	2.25923	-25.1259	-14.9045
Pairwise Comparisons
Measure:	BETA_
(I) Weight		Mean Difference (I-J)	Std. Error	Sig.a	95% Confidence Interval for Differencea
					Lower Bound	Upper Bound
1	2	0.926761	0.749967	0.247838	-0.769781	2.6233
	3	-0.363572	0.943193	0.708843	-2.49722	1.77008
2	1	-0.926761	0.749967	0.247838	-2.6233	0.769781
	3	-1.29033	0.895691	0.183565	-3.31653	0.735861
3	1	0.363572	0.943193	0.708843	-1.77008	2.49722
	2	1.29033	0.895691	0.183565	-0.735861	3.31653
Based on estimated marginal means
a. Adjustment for multiple comparisons: Least Significant Difference (equivalent to no adjustments).
Multivariate Tests
	Value	F	Hypothesis df	Error df	Sig.	Partial Eta Squared
Pillai's trace	0.229335	1.190a	2	8	0.352746	0.229335
Wilks' lambda	0.770665	1.190a	2	8	0.352746	0.229335
Hotelling's trace	0.297581	1.190a	2	8	0.352746	0.229335
Roy's largest root	0.297581	1.190a	2	8	0.352746	0.229335
Each F tests the multivariate effect of Weight. These tests are based on the linearly independent pairwise comparisons among the estimated marginal means.
a. Exact statistic
4. Knowledge * Weight
Measure:	BETA_
Knowledge		Mean	Std. Error	95% Confidence Interval
				Lower Bound	Upper Bound
1	1	-18.4257	2.10011	-23.1765	-13.6749
	2	-21.1209	1.82781	-25.2557	-16.9861
	3	-19.8151	2.03216	-24.4122	-15.218
2	1	-22.3318	2.27975	-27.489	-17.1747
	2	-21.4902	2.75788	-27.729	-15.2514
	3	-20.2153	2.54026	-25.9617	-14.4688
Profile Plots
