# Supplementary material for: Psychophysiological responses to manual lifting of unknown loads
Source: PLoS One. 2021 Feb 26;16(2):e0247442. doi: 10.1371/journal.pone.0247442 (PMC7909684; doi:10.1371/journal.pone.0247442)
Supplement: S2 Data — (ZIP) [file pone.0247442.s002.zip › BETA_P8_NORMILITY.xlsx]

## Sheet: Sheet1
EXAMINE VARIABLES=Kn1.1 Kn5 Kn15 Unkn1.1 Unkn5 Unkn15
/PLOT BOXPLOT STEMLEAF NPPLOT
/COMPARE VARIABLES
/STATISTICS DESCRIPTIVES
/CINTERVAL 95
/MISSING LISTWISE
/NOTOTAL.
Explore
Notes
Output Created		07-SEP-2020 11:48:18
Comments
Input	Data	D:\PAPERS\tamer\final verion\PLOS_ONE_\rev1\OUPUT\APLPHA_P8.sav
	Active Dataset	DataSet2
	Filter	<none>
	Weight	<none>
	Split File	<none>
	N of Rows in Working Data File	11
Missing Value Handling	Definition of Missing	User-defined missing values for dependent variables are treated as missing.
	Cases Used	Statistics are based on cases with no missing values for any dependent variable or factor used.
Syntax		EXAMINE VARIABLES=Kn1.1 Kn5 Kn15 Unkn1.1 Unkn5 Unkn15 /PLOT BOXPLOT STEMLEAF NPPLOT /COMPARE VARIABLES /STATISTICS DESCRIPTIVES /CINTERVAL 95 /MISSING LISTWISE /NOTOTAL.
Resources	Processor Time	00:00:02.31
	Elapsed Time	00:00:02.33
Case Processing Summary
	Cases
	Valid		Missing		Total
	N	Percent	N	Percent	N	Percent
Kn1.1	10	0.909091	1	0.0909091	11	1
Kn5	10	0.909091	1	0.0909091	11	1
Kn15	10	0.909091	1	0.0909091	11	1
Unkn1.1	10	0.909091	1	0.0909091	11	1
Unkn5	10	0.909091	1	0.0909091	11	1
Unkn15	10	0.909091	1	0.0909091	11	1
Descriptives
			Statistic	Std. Error
Kn1.1	Mean		-18.425	2.09992
	95% Confidence Interval for Mean	Lower Bound	-23.1753
		Upper Bound	-13.6747
	5% Trimmed Mean		-18.5578
	Median		-19.975
	Variance		44.0966
	Std. Deviation		6.64052
	Minimum		-29.07
	Maximum		-5.39
	Range		23.68
	Interquartile Range		6.55
	Skewness		0.714594	0.687043
	Kurtosis		1.00099	1.33425
Kn5	Mean		-21.12	1.82774
	95% Confidence Interval for Mean	Lower Bound	-25.2546
		Upper Bound	-16.9854
	5% Trimmed Mean		-21.0894
	Median		-21.14
	Variance		33.4065
	Std. Deviation		5.77984
	Minimum		-30.15
	Maximum		-12.64
	Range		17.51
	Interquartile Range		10.155
	Skewness		-0.0180753	0.687043
	Kurtosis		-1.31271	1.33425
Kn15	Mean		-19.816	2.03242
	95% Confidence Interval for Mean	Lower Bound	-24.4137
		Upper Bound	-15.2183
	5% Trimmed Mean		-19.7811
	Median		-19.445
	Variance		41.3073
	Std. Deviation		6.42707
	Minimum		-28.39
	Maximum		-11.87
	Range		16.52
	Interquartile Range		13.52
	Skewness		-0.143756	0.687043
	Kurtosis		-1.654	1.33425
Unkn1.1	Mean		-22.331	2.27944
	95% Confidence Interval for Mean	Lower Bound	-27.4874
		Upper Bound	-17.1746
	5% Trimmed Mean		-22.5856
	Median		-21.625
	Variance		51.9583
	Std. Deviation		7.20821
	Minimum		-30.96
	Maximum		-9.12
	Range		21.84
	Interquartile Range		12.4125
	Skewness		0.388017	0.687043
	Kurtosis		-0.716582	1.33425
Unkn5	Mean		-21.491	2.75793
	95% Confidence Interval for Mean	Lower Bound	-27.7299
		Upper Bound	-15.2521
	5% Trimmed Mean		-22
	Median		-23.68
	Variance		76.0619
	Std. Deviation		8.72135
	Minimum		-30.22
	Maximum		-3.6
	Range		26.62
	Interquartile Range		13.29
	Skewness		0.886633	0.687043
	Kurtosis		0.226146	1.33425
Unkn15	Mean		-20.214	2.54022
	95% Confidence Interval for Mean	Lower Bound	-25.9604
		Upper Bound	-14.4676
	5% Trimmed Mean		-20.5389
	Median		-21.005
	Variance		64.527
	Std. Deviation		8.03287
	Minimum		-29.67
	Maximum		-4.91
	Range		24.76
	Interquartile Range		14.0925
	Skewness		0.495159	0.687043
	Kurtosis		-0.278568	1.33425
Tests of Normality
	Kolmogorov-Smirnova			Shapiro-Wilk
	Statistic	df	Sig.	Statistic	df	Sig.
Kn1.1	0.205675	10	.200*	0.921171	10	0.366824
Kn5	0.156636	10	.200*	0.945996	10	0.621431
Kn15	0.179447	10	.200*	0.899119	10	0.214264
Unkn1.1	0.199705	10	.200*	0.919368	10	0.351716
Unkn5	0.249144	10	0.0788135	0.862607	10	0.0818993
Unkn15	0.159943	10	.200*	0.928399	10	0.432332
*. This is a lower bound of the true significance.
a. Lilliefors Significance Correction
Stem-and-Leaf Plots
Kn1.1 Stem-and-Leaf Plot
Frequency Stem & Leaf
1.00 Extremes (=<-29)
4.00 -2 . 0012
3.00 -1 . 689
2.00 Extremes (>=-10)
Stem width: 10.00
Each leaf: 1 case(s)
Kn5 Stem-and-Leaf Plot
Frequency Stem & Leaf
1.00 -3 . 0
3.00 -2 . 555
1.00 -2 . 3
3.00 -1 . 688
2.00 -1 . 24
Stem width: 10.00
Each leaf: 1 case(s)
Kn15 Stem-and-Leaf Plot
Frequency Stem & Leaf
3.00 -2 . 778
2.00 -2 . 02
2.00 -1 . 58
3.00 -1 . 114
Stem width: 10.00
Each leaf: 1 case(s)
Unkn1.1 Stem-and-Leaf Plot
Frequency Stem & Leaf
1.00 -3 . 0
5.00 -2 . 02899
3.00 -1 . 678
1.00 -0 . 9
Stem width: 10.00
Each leaf: 1 case(s)
Unkn5 Stem-and-Leaf Plot
Frequency Stem & Leaf
1.00 -3 . 0
5.00 -2 . 07799
3.00 -1 . 556
1.00 -0 . 3
Stem width: 10.00
Each leaf: 1 case(s)
Unkn15 Stem-and-Leaf Plot
Frequency Stem & Leaf
3.00 -2 . 899
2.00 -2 . 22
3.00 -1 . 559
1.00 -1 . 3
.00 -0 .
1.00 -0 . 4
Stem width: 10.00
Each leaf: 1 case(s)
Normal Q-Q Plots
Detrended Normal Q-Q Plots
