# Supplementary material for: Psychophysiological responses to manual lifting of unknown loads
Source: PLoS One. 2021 Feb 26;16(2):e0247442. doi: 10.1371/journal.pone.0247442 (PMC7909684; doi:10.1371/journal.pone.0247442)
Supplement: S2 Data — (ZIP) [file pone.0247442.s002.zip › GAMMA_F4.xlsx]

## Sheet: Sheet1
GLM KN1.1 KN5 KN15 UNKN1.1 UNKN5 UNKN15
/WSFACTOR=Knowledge 2 Polynomial Weight 3 Polynomial
/MEASURE=GAMA_ F4
/METHOD=SSTYPE(3)
/PLOT=PROFILE(Weight*Knowledge Knowledge Weight)
/EMMEANS=TABLES(OVERALL)
/EMMEANS=TABLES(Knowledge) COMPARE ADJ(LSD)
/EMMEANS=TABLES(Weight) COMPARE ADJ(LSD)
/EMMEANS=TABLES(Knowledge*Weight)
/PRINT=DESCRIPTIVE ETASQ
/CRITERIA=ALPHA(.05)
/WSDESIGN=Knowledge Weight Knowledge*Weight.
General Linear Model
Notes
Output Created		02-JAN-2018 20:02:01
Comments
Input	Data	D:\IE632 ew proposal\SUDAN LOAD\PAPER IE 632\data analysis\RR.sav
	Active Dataset	DataSet0
	Filter	<none>
	Weight	<none>
	Split File	<none>
	N of Rows in Working Data File	10
Missing Value Handling	Definition of Missing	User-defined missing values are treated as missing.
	Cases Used	Statistics are based on all cases with valid data for all variables in the model.
Syntax		GLM KN1.1 KN5 KN15 UNKN1.1 UNKN5 UNKN15 /WSFACTOR=Knowledge 2 Polynomial Weight 3 Polynomial /MEASURE=GAMA_ F4 /METHOD=SSTYPE(3) /PLOT=PROFILE(Weight*Knowledge Knowledge Weight) /EMMEANS=TABLES(OVERALL) /EMMEANS=TABLES(Knowledge) COMPARE ADJ(LSD) /EMMEANS=TABLES(Weight) COMPARE ADJ(LSD) /EMMEANS=TABLES(Knowledge*Weight) /PRINT=DESCRIPTIVE ETASQ /CRITERIA=ALPHA(.05) /WSDESIGN=Knowledge Weight Know…
Resources	Processor Time	00:00:00.56
	Elapsed Time	00:00:00.60
Warnings
Starting with the name F4, too many names has been specified in the MEASURE subcommand. The number of names that will be used is the ratio of the number of dependent variables and the product of number of levels of within subjects factors.
Within-Subjects Factors
Measure:	GAMA_
Knowledge		Dependent Variable
1	1	KN1.1
	2	KN5
	3	KN15
2	1	UNKN1.1
	2	UNKN5
	3	UNKN15
Descriptive Statistics
	Mean	Std. Deviation	N
Known_1.1kg	-20.5481	8.4531	10
Known_5kg	-21.9331	6.85847	10
Known_15kg	-20.3663	6.36426	10
UnKnown_1.1kg	-23.3561	6.99728	10
UnKnown_5kg	-23.0751	6.44373	10
UnKnown_15kg	-22.477	7.19554	10
Multivariate Testsa
Effect		Value	F	Hypothesis df	Error df	Sig.	Partial Eta Squared
Knowledge	Pillai's Trace	0.311559	4.073b	1	9	0.0743412	0.311559
	Wilks' Lambda	0.688441	4.073b	1	9	0.0743412	0.311559
	Hotelling's Trace	0.452557	4.073b	1	9	0.0743412	0.311559
	Roy's Largest Root	0.452557	4.073b	1	9	0.0743412	0.311559
Weight	Pillai's Trace	0.0935015	.413b	2	8	0.675256	0.0935015
	Wilks' Lambda	0.906498	.413b	2	8	0.675256	0.0935015
	Hotelling's Trace	0.103146	.413b	2	8	0.675256	0.0935015
	Roy's Largest Root	0.103146	.413b	2	8	0.675256	0.0935015
Knowledge * Weight	Pillai's Trace	0.103841	.463b	2	8	0.64497	0.103841
	Wilks' Lambda	0.896159	.463b	2	8	0.64497	0.103841
	Hotelling's Trace	0.115874	.463b	2	8	0.64497	0.103841
	Roy's Largest Root	0.115874	.463b	2	8	0.64497	0.103841
a. Design: Intercept Within Subjects Design: Knowledge + Weight + Knowledge * Weight
b. Exact statistic
Mauchly's Test of Sphericitya
Measure:	GAMA_
Within Subjects Effect	Mauchly's W	Approx. Chi-Square	df	Sig.	Epsilonb
					Greenhouse-Geisser	Huynh-Feldt	Lower-bound
Knowledge	1	0	0		1	1	1
Weight	0.96502	0.284853	2	0.867251	0.966202	1	0.5
Knowledge * Weight	0.639004	3.58275	2	0.16673	0.734756	0.842915	0.5
Tests the null hypothesis that the error covariance matrix of the orthonormalized transformed dependent variables is proportional to an identity matrix.
a. Design: Intercept Within Subjects Design: Knowledge + Weight + Knowledge * Weight
b. May be used to adjust the degrees of freedom for the averaged tests of significance. Corrected tests are displayed in the Tests of Within-Subjects Effects table.
Tests of Within-Subjects Effects
Measure:	GAMA_
Source		Type III Sum of Squares	df	Mean Square	F	Sig.	Partial Eta Squared
Knowledge	Sphericity Assumed	61.2201	1	61.2201	4.07302	0.0743412	0.311559
	Greenhouse-Geisser	61.2201	1	61.2201	4.07302	0.0743412	0.311559
	Huynh-Feldt	61.2201	1	61.2201	4.07302	0.0743412	0.311559
	Lower-bound	61.2201	1	61.2201	4.07302	0.0743412	0.311559
Error(Knowledge)	Sphericity Assumed	135.276	9	15.0307
	Greenhouse-Geisser	135.276	9	15.0307
	Huynh-Feldt	135.276	9	15.0307
	Lower-bound	135.276	9	15.0307
Weight	Sphericity Assumed	11.718	2	5.85899	0.405823	0.672374	0.043146
	Greenhouse-Geisser	11.718	1.9324	6.06394	0.405823	0.665738	0.043146
	Huynh-Feldt	11.718	2	5.85899	0.405823	0.672374	0.043146
	Lower-bound	11.718	1	11.718	0.405823	0.539961	0.043146
Error(Weight)	Sphericity Assumed	259.871	18	14.4373
	Greenhouse-Geisser	259.871	17.3916	14.9423
	Huynh-Feldt	259.871	18	14.4373
	Lower-bound	259.871	9	28.8746
Knowledge * Weight	Sphericity Assumed	7.00041	2	3.50021	0.256135	0.776811	0.0276719
	Greenhouse-Geisser	7.00041	1.46951	4.76377	0.256135	0.710498	0.0276719
	Huynh-Feldt	7.00041	1.68583	4.1525	0.256135	0.740458	0.0276719
	Lower-bound	7.00041	1	7.00041	0.256135	0.624952	0.0276719
Error(Knowledge*Weight)	Sphericity Assumed	245.978	18	13.6655
	Greenhouse-Geisser	245.978	13.2256	18.5986
	Huynh-Feldt	245.978	15.1725	16.2121
	Lower-bound	245.978	9	27.3309
Tests of Within-Subjects Contrasts
Measure:	GAMA_
Source			Type III Sum of Squares	df	Mean Square	F	Sig.	Partial Eta Squared
Knowledge	Linear		61.2201	1	61.2201	4.07302	0.0743412	0.311559
Error(Knowledge)	Linear		135.276	9	15.0307
Weight		Linear	2.81387	1	2.81387	0.211631	0.656404	0.0229743
		Quadratic	8.90411	1	8.90411	0.571565	0.468963	0.0597149
Error(Weight)		Linear	119.665	9	13.2961
		Quadratic	140.206	9	15.5785
Knowledge * Weight	Linear	Linear	1.2157	1	1.2157	0.0559367	0.818332	0.0061768
		Quadratic	5.78471	1	5.78471	1.03345	0.335897	0.103001
Error(Knowledge*Weight)	Linear	Linear	195.601	9	21.7335
		Quadratic	50.3771	9	5.59746
Tests of Between-Subjects Effects
Measure:	GAMA_
Transformed Variable:	Average
Source	Type III Sum of Squares	df	Mean Square	F	Sig.	Partial Eta Squared
Intercept	28932.6	1	28932.6	125.783	1.3669e-06	0.933226
Error	2070.19	9	230.021
Estimated Marginal Means
1. Grand Mean
Measure:	GAMA_
Mean	Std. Error	95% Confidence Interval
		Lower Bound	Upper Bound
-21.9593	1.95798	-26.3885	-17.53
2. Knowledge
Estimates
Measure:	GAMA_
Knowledge	Mean	Std. Error	95% Confidence Interval
			Lower Bound	Upper Bound
1	-20.9492	2.07364	-25.6401	-16.2583
2	-22.9694	1.96682	-27.4186	-18.5201
Pairwise Comparisons
Measure:	GAMA_
(I) Knowledge		Mean Difference (I-J)	Std. Error	Sig.a	95% Confidence Interval for Differencea
					Lower Bound	Upper Bound
1	2	2.02023	1.00102	0.0743412	-0.244235	4.2847
2	1	-2.02023	1.00102	0.0743412	-4.2847	0.244235
Based on estimated marginal means
a. Adjustment for multiple comparisons: Least Significant Difference (equivalent to no adjustments).
Multivariate Tests
	Value	F	Hypothesis df	Error df	Sig.	Partial Eta Squared
Pillai's trace	0.311559	4.073a	1	9	0.0743412	0.311559
Wilks' lambda	0.688441	4.073a	1	9	0.0743412	0.311559
Hotelling's trace	0.452557	4.073a	1	9	0.0743412	0.311559
Roy's largest root	0.452557	4.073a	1	9	0.0743412	0.311559
Each F tests the multivariate effect of Knowledge. These tests are based on the linearly independent pairwise comparisons among the estimated marginal means.
a. Exact statistic
3. Weight
Estimates
Measure:	GAMA_
Weight	Mean	Std. Error	95% Confidence Interval
			Lower Bound	Upper Bound
1	-21.9521	2.17073	-26.8626	-17.0416
2	-22.5041	1.95531	-26.9273	-18.0809
3	-21.4216	2.09987	-26.1719	-16.6714
Pairwise Comparisons
Measure:	GAMA_
(I) Weight		Mean Difference (I-J)	Std. Error	Sig.a	95% Confidence Interval for Differencea
					Lower Bound	Upper Bound
1	2	0.551966	1.30871	0.683093	-2.40854	3.51247
	3	-0.530459	1.15309	0.656404	-3.13892	2.07801
2	1	-0.551966	1.30871	0.683093	-3.51247	2.40854
	3	-1.08243	1.13528	0.365269	-3.6506	1.48575
3	1	0.530459	1.15309	0.656404	-2.07801	3.13892
	2	1.08243	1.13528	0.365269	-1.48575	3.6506
Based on estimated marginal means
a. Adjustment for multiple comparisons: Least Significant Difference (equivalent to no adjustments).
Multivariate Tests
	Value	F	Hypothesis df	Error df	Sig.	Partial Eta Squared
Pillai's trace	0.0935015	.413a	2	8	0.675256	0.0935015
Wilks' lambda	0.906498	.413a	2	8	0.675256	0.0935015
Hotelling's trace	0.103146	.413a	2	8	0.675256	0.0935015
Roy's largest root	0.103146	.413a	2	8	0.675256	0.0935015
Each F tests the multivariate effect of Weight. These tests are based on the linearly independent pairwise comparisons among the estimated marginal means.
a. Exact statistic
4. Knowledge * Weight
Measure:	GAMA_
Knowledge		Mean	Std. Error	95% Confidence Interval
				Lower Bound	Upper Bound
1	1	-20.5481	2.67311	-26.5951	-14.5011
	2	-21.9331	2.16884	-26.8393	-17.0268
	3	-20.3663	2.01256	-24.919	-15.8136
2	1	-23.3561	2.21274	-28.3617	-18.3506
	2	-23.0751	2.03769	-27.6846	-18.4655
	3	-22.477	2.27543	-27.6244	-17.3296
Profile Plots
