# Supplementary material for: Psychophysiological responses to manual lifting of unknown loads
Source: PLoS One. 2021 Feb 26;16(2):e0247442. doi: 10.1371/journal.pone.0247442 (PMC7909684; doi:10.1371/journal.pone.0247442)
Supplement: S2 Data — (ZIP) [file pone.0247442.s002.zip › GAMMA_FC6.xlsx]

## Sheet: Sheet1
GLM KN1.1 KN5 KN15 UNKN1.1 UNKN5 UNKN15
/WSFACTOR=Knowledge 2 Polynomial Weight 3 Polynomial
/MEASURE=GAMA_ FC6
/METHOD=SSTYPE(3)
/PLOT=PROFILE(Weight*Knowledge Knowledge Weight)
/EMMEANS=TABLES(OVERALL)
/EMMEANS=TABLES(Knowledge) COMPARE ADJ(LSD)
/EMMEANS=TABLES(Weight) COMPARE ADJ(LSD)
/EMMEANS=TABLES(Knowledge*Weight)
/PRINT=DESCRIPTIVE ETASQ
/CRITERIA=ALPHA(.05)
/WSDESIGN=Knowledge Weight Knowledge*Weight.
General Linear Model
Notes
Output Created		02-JAN-2018 20:12:54
Comments
Input	Data	D:\IE632 ew proposal\SUDAN LOAD\PAPER IE 632\data analysis\RR.sav
	Active Dataset	DataSet0
	Filter	<none>
	Weight	<none>
	Split File	<none>
	N of Rows in Working Data File	10
Missing Value Handling	Definition of Missing	User-defined missing values are treated as missing.
	Cases Used	Statistics are based on all cases with valid data for all variables in the model.
Syntax		GLM KN1.1 KN5 KN15 UNKN1.1 UNKN5 UNKN15 /WSFACTOR=Knowledge 2 Polynomial Weight 3 Polynomial /MEASURE=GAMA_ FC6 /METHOD=SSTYPE(3) /PLOT=PROFILE(Weight*Knowledge Knowledge Weight) /EMMEANS=TABLES(OVERALL) /EMMEANS=TABLES(Knowledge) COMPARE ADJ(LSD) /EMMEANS=TABLES(Weight) COMPARE ADJ(LSD) /EMMEANS=TABLES(Knowledge*Weight) /PRINT=DESCRIPTIVE ETASQ /CRITERIA=ALPHA(.05) /WSDESIGN=Knowledge Weight Kno…
Resources	Processor Time	00:00:00.52
	Elapsed Time	00:00:00.53
Warnings
Starting with the name FC6, too many names has been specified in the MEASURE subcommand. The number of names that will be used is the ratio of the number of dependent variables and the product of number of levels of within subjects factors.
Within-Subjects Factors
Measure:	GAMA_
Knowledge		Dependent Variable
1	1	KN1.1
	2	KN5
	3	KN15
2	1	UNKN1.1
	2	UNKN5
	3	UNKN15
Descriptive Statistics
	Mean	Std. Deviation	N
Known_1.1kg	-22.4187	9.79575	10
Known_5kg	-21.6307	7.47879	10
Known_15kg	-20.9938	7.08348	10
UnKnown_1.1kg	-23.316	7.21504	10
UnKnown_5kg	-23.1847	8.47526	10
UnKnown_15kg	-22.2739	8.45844	10
Multivariate Testsa
Effect		Value	F	Hypothesis df	Error df	Sig.	Partial Eta Squared
Knowledge	Pillai's Trace	0.153206	1.628b	1	9	0.233881	0.153206
	Wilks' Lambda	0.846794	1.628b	1	9	0.233881	0.153206
	Hotelling's Trace	0.180925	1.628b	1	9	0.233881	0.153206
	Roy's Largest Root	0.180925	1.628b	1	9	0.233881	0.153206
Weight	Pillai's Trace	0.164693	.789b	2	8	0.486838	0.164693
	Wilks' Lambda	0.835307	.789b	2	8	0.486838	0.164693
	Hotelling's Trace	0.197165	.789b	2	8	0.486838	0.164693
	Roy's Largest Root	0.197165	.789b	2	8	0.486838	0.164693
Knowledge * Weight	Pillai's Trace	0.016592	.067b	2	8	0.935266	0.016592
	Wilks' Lambda	0.983408	.067b	2	8	0.935266	0.016592
	Hotelling's Trace	0.0168719	.067b	2	8	0.935266	0.016592
	Roy's Largest Root	0.0168719	.067b	2	8	0.935266	0.016592
a. Design: Intercept Within Subjects Design: Knowledge + Weight + Knowledge * Weight
b. Exact statistic
Mauchly's Test of Sphericitya
Measure:	GAMA_
Within Subjects Effect	Mauchly's W	Approx. Chi-Square	df	Sig.	Epsilonb
					Greenhouse-Geisser	Huynh-Feldt	Lower-bound
Knowledge	1	0	0		1	1	1
Weight	0.867954	1.13293	2	0.567527	0.883356	1	0.5
Knowledge * Weight	0.794114	1.84423	2	0.397678	0.829266	0.993351	0.5
Tests the null hypothesis that the error covariance matrix of the orthonormalized transformed dependent variables is proportional to an identity matrix.
a. Design: Intercept Within Subjects Design: Knowledge + Weight + Knowledge * Weight
b. May be used to adjust the degrees of freedom for the averaged tests of significance. Corrected tests are displayed in the Tests of Within-Subjects Effects table.
Tests of Within-Subjects Effects
Measure:	GAMA_
Source		Type III Sum of Squares	df	Mean Square	F	Sig.	Partial Eta Squared
Knowledge	Sphericity Assumed	23.206	1	23.206	1.62832	0.233881	0.153206
	Greenhouse-Geisser	23.206	1	23.206	1.62832	0.233881	0.153206
	Huynh-Feldt	23.206	1	23.206	1.62832	0.233881	0.153206
	Lower-bound	23.206	1	23.206	1.62832	0.233881	0.153206
Error(Knowledge)	Sphericity Assumed	128.263	9	14.2515
	Greenhouse-Geisser	128.263	9	14.2515
	Huynh-Feldt	128.263	9	14.2515
	Lower-bound	128.263	9	14.2515
Weight	Sphericity Assumed	15.5432	2	7.77159	0.570776	0.574987	0.0596374
	Greenhouse-Geisser	15.5432	1.76671	8.79779	0.570776	0.555711	0.0596374
	Huynh-Feldt	15.5432	2	7.77159	0.570776	0.574987	0.0596374
	Lower-bound	15.5432	1	15.5432	0.570776	0.469261	0.0596374
Error(Weight)	Sphericity Assumed	245.085	18	13.6158
	Greenhouse-Geisser	245.085	15.9004	15.4137
	Huynh-Feldt	245.085	18	13.6158
	Lower-bound	245.085	9	27.2316
Knowledge * Weight	Sphericity Assumed	1.08793	2	0.543964	0.0524377	0.949058	0.00579266
	Greenhouse-Geisser	1.08793	1.65853	0.655958	0.0524377	0.923365	0.00579266
	Huynh-Feldt	1.08793	1.9867	0.547604	0.0524377	0.948252	0.00579266
	Lower-bound	1.08793	1	1.08793	0.0524377	0.823993	0.00579266
Error(Knowledge*Weight)	Sphericity Assumed	186.723	18	10.3735
	Greenhouse-Geisser	186.723	14.9268	12.5093
	Huynh-Feldt	186.723	17.8803	10.443
	Lower-bound	186.723	9	20.747
Tests of Within-Subjects Contrasts
Measure:	GAMA_
Source			Type III Sum of Squares	df	Mean Square	F	Sig.	Partial Eta Squared
Knowledge	Linear		23.206	1	23.206	1.62832	0.233881	0.153206
Error(Knowledge)	Linear		128.263	9	14.2515
Weight		Linear	15.2142	1	15.2142	1.60881	0.236485	0.151648
		Quadratic	0.328991	1	0.328991	0.0185088	0.894779	0.00205231
Error(Weight)		Linear	85.1114	9	9.45682
		Quadratic	159.973	9	17.7748
Knowledge * Weight	Linear	Linear	0.366274	1	0.366274	0.024288	0.879594	0.0026914
		Quadratic	0.721653	1	0.721653	0.127352	0.729418	0.0139528
Error(Knowledge*Weight)	Linear	Linear	135.724	9	15.0804
		Quadratic	50.9994	9	5.6666
Tests of Between-Subjects Effects
Measure:	GAMA_
Transformed Variable:	Average
Source	Type III Sum of Squares	df	Mean Square	F	Sig.	Partial Eta Squared
Intercept	29845.4	1	29845.4	89.0199	5.79364e-06	0.908182
Error	3017.4	9	335.267
Estimated Marginal Means
1. Grand Mean
Measure:	GAMA_
Mean	Std. Error	95% Confidence Interval
		Lower Bound	Upper Bound
-22.303	2.36385	-27.6504	-16.9556
2. Knowledge
Estimates
Measure:	GAMA_
Knowledge	Mean	Std. Error	95% Confidence Interval
			Lower Bound	Upper Bound
1	-21.6811	2.41582	-27.146	-16.2161
2	-22.9249	2.41131	-28.3797	-17.4701
Pairwise Comparisons
Measure:	GAMA_
(I) Knowledge		Mean Difference (I-J)	Std. Error	Sig.a	95% Confidence Interval for Differencea
					Lower Bound	Upper Bound
1	2	1.24381	0.97473	0.233881	-0.961181	3.4488
2	1	-1.24381	0.97473	0.233881	-3.4488	0.961181
Based on estimated marginal means
a. Adjustment for multiple comparisons: Least Significant Difference (equivalent to no adjustments).
Multivariate Tests
	Value	F	Hypothesis df	Error df	Sig.	Partial Eta Squared
Pillai's trace	0.153206	1.628a	1	9	0.233881	0.153206
Wilks' lambda	0.846794	1.628a	1	9	0.233881	0.153206
Hotelling's trace	0.180925	1.628a	1	9	0.233881	0.153206
Roy's largest root	0.180925	1.628a	1	9	0.233881	0.153206
Each F tests the multivariate effect of Knowledge. These tests are based on the linearly independent pairwise comparisons among the estimated marginal means.
a. Exact statistic
3. Weight
Estimates
Measure:	GAMA_
Weight	Mean	Std. Error	95% Confidence Interval
			Lower Bound	Upper Bound
1	-22.8674	2.53493	-28.6018	-17.133
2	-22.4077	2.4118	-27.8636	-16.9518
3	-21.6339	2.42534	-27.1204	-16.1474
Pairwise Comparisons
Measure:	GAMA_
(I) Weight		Mean Difference (I-J)	Std. Error	Sig.a	95% Confidence Interval for Differencea
					Lower Bound	Upper Bound
1	2	-0.459648	1.34225	0.739877	-3.49603	2.57673
	3	-1.23346	0.972462	0.236485	-3.43332	0.966403
2	1	0.459648	1.34225	0.739877	-2.57673	3.49603
	3	-0.773809	1.15647	0.520217	-3.38993	1.84231
3	1	1.23346	0.972462	0.236485	-0.966403	3.43332
	2	0.773809	1.15647	0.520217	-1.84231	3.38993
Based on estimated marginal means
a. Adjustment for multiple comparisons: Least Significant Difference (equivalent to no adjustments).
Multivariate Tests
	Value	F	Hypothesis df	Error df	Sig.	Partial Eta Squared
Pillai's trace	0.164693	.789a	2	8	0.486838	0.164693
Wilks' lambda	0.835307	.789a	2	8	0.486838	0.164693
Hotelling's trace	0.197165	.789a	2	8	0.486838	0.164693
Roy's largest root	0.197165	.789a	2	8	0.486838	0.164693
Each F tests the multivariate effect of Weight. These tests are based on the linearly independent pairwise comparisons among the estimated marginal means.
a. Exact statistic
4. Knowledge * Weight
Measure:	GAMA_
Knowledge		Mean	Std. Error	95% Confidence Interval
				Lower Bound	Upper Bound
1	1	-22.4187	3.09769	-29.4261	-15.4112
	2	-21.6307	2.365	-26.9807	-16.2807
	3	-20.9938	2.23999	-26.0611	-15.9266
2	1	-23.316	2.2816	-28.4773	-18.1547
	2	-23.1847	2.68011	-29.2475	-17.1219
	3	-22.2739	2.67479	-28.3247	-16.2231
Profile Plots
