# Supplementary material for: Psychophysiological responses to manual lifting of unknown loads
Source: PLoS One. 2021 Feb 26;16(2):e0247442. doi: 10.1371/journal.pone.0247442 (PMC7909684; doi:10.1371/journal.pone.0247442)
Supplement: S2 Data — (ZIP) [file pone.0247442.s002.zip › GAMMA_P8.xlsx]

## Sheet: Sheet1
GLM KN1.1 KN5 KN15 UNKN1.1 UNKN5 UNKN15
/WSFACTOR=Knowledge 2 Polynomial Weight 3 Polynomial
/MEASURE=GAMMA_ P8
/METHOD=SSTYPE(3)
/PLOT=PROFILE(Weight*Knowledge Knowledge Weight)
/EMMEANS=TABLES(OVERALL)
/EMMEANS=TABLES(Knowledge) COMPARE ADJ(LSD)
/EMMEANS=TABLES(Weight) COMPARE ADJ(LSD)
/EMMEANS=TABLES(Knowledge*Weight)
/PRINT=DESCRIPTIVE ETASQ
/CRITERIA=ALPHA(.05)
/WSDESIGN=Knowledge Weight Knowledge*Weight.
General Linear Model
Notes
Output Created		03-JAN-2018 00:05:16
Comments
Input	Data	D:\IE632 ew proposal\SUDAN LOAD\PAPER IE 632\data analysis\RR.sav
	Active Dataset	DataSet0
	Filter	<none>
	Weight	<none>
	Split File	<none>
	N of Rows in Working Data File	10
Missing Value Handling	Definition of Missing	User-defined missing values are treated as missing.
	Cases Used	Statistics are based on all cases with valid data for all variables in the model.
Syntax		GLM KN1.1 KN5 KN15 UNKN1.1 UNKN5 UNKN15 /WSFACTOR=Knowledge 2 Polynomial Weight 3 Polynomial /MEASURE=GAMMA_ P8 /METHOD=SSTYPE(3) /PLOT=PROFILE(Weight*Knowledge Knowledge Weight) /EMMEANS=TABLES(OVERALL) /EMMEANS=TABLES(Knowledge) COMPARE ADJ(LSD) /EMMEANS=TABLES(Weight) COMPARE ADJ(LSD) /EMMEANS=TABLES(Knowledge*Weight) /PRINT=DESCRIPTIVE ETASQ /CRITERIA=ALPHA(.05) /WSDESIGN=Knowledge Weight Kno…
Resources	Processor Time	00:00:00.53
	Elapsed Time	00:00:00.56
Warnings
Starting with the name P8, too many names has been specified in the MEASURE subcommand. The number of names that will be used is the ratio of the number of dependent variables and the product of number of levels of within subjects factors.
Within-Subjects Factors
Measure:	GAMMA_
Knowledge		Dependent Variable
1	1	KN1.1
	2	KN5
	3	KN15
2	1	UNKN1.1
	2	UNKN5
	3	UNKN15
Descriptive Statistics
	Mean	Std. Deviation	N
Known_1.1kg	-20.4332	5.98788	10
Known_5kg	-22.5212	4.71996	10
Known_15kg	-21.1973	5.22964	10
UnKnown_1.1kg	-24.079	6.55325	10
UnKnown_5kg	-22.3337	7.97287	10
UnKnown_15kg	-22.0503	7.36178	10
Multivariate Testsa
Effect		Value	F	Hypothesis df	Error df	Sig.	Partial Eta Squared
Knowledge	Pillai's Trace	0.183094	2.017b	1	9	0.189229	0.183094
	Wilks' Lambda	0.816906	2.017b	1	9	0.189229	0.183094
	Hotelling's Trace	0.224131	2.017b	1	9	0.189229	0.183094
	Roy's Largest Root	0.224131	2.017b	1	9	0.189229	0.183094
Weight	Pillai's Trace	0.150431	.708b	2	8	0.520948	0.150431
	Wilks' Lambda	0.849569	.708b	2	8	0.520948	0.150431
	Hotelling's Trace	0.177068	.708b	2	8	0.520948	0.150431
	Roy's Largest Root	0.177068	.708b	2	8	0.520948	0.150431
Knowledge * Weight	Pillai's Trace	0.300481	1.718b	2	8	0.23944	0.300481
	Wilks' Lambda	0.699519	1.718b	2	8	0.23944	0.300481
	Hotelling's Trace	0.429554	1.718b	2	8	0.23944	0.300481
	Roy's Largest Root	0.429554	1.718b	2	8	0.23944	0.300481
a. Design: Intercept Within Subjects Design: Knowledge + Weight + Knowledge * Weight
b. Exact statistic
Mauchly's Test of Sphericitya
Measure:	GAMMA_
Within Subjects Effect	Mauchly's W	Approx. Chi-Square	df	Sig.	Epsilonb
					Greenhouse-Geisser	Huynh-Feldt	Lower-bound
Knowledge	1	0	0		1	1	1
Weight	0.547382	4.82087	2	0.0897763	0.688412	0.771873	0.5
Knowledge * Weight	0.503892	5.48315	2	0.0644687	0.668401	0.741728	0.5
Tests the null hypothesis that the error covariance matrix of the orthonormalized transformed dependent variables is proportional to an identity matrix.
a. Design: Intercept Within Subjects Design: Knowledge + Weight + Knowledge * Weight
b. May be used to adjust the degrees of freedom for the averaged tests of significance. Corrected tests are displayed in the Tests of Within-Subjects Effects table.
Tests of Within-Subjects Effects
Measure:	GAMMA_
Source		Type III Sum of Squares	df	Mean Square	F	Sig.	Partial Eta Squared
Knowledge	Sphericity Assumed	30.979	1	30.979	2.01718	0.189229	0.183094
	Greenhouse-Geisser	30.979	1	30.979	2.01718	0.189229	0.183094
	Huynh-Feldt	30.979	1	30.979	2.01718	0.189229	0.183094
	Lower-bound	30.979	1	30.979	2.01718	0.189229	0.183094
Error(Knowledge)	Sphericity Assumed	138.218	9	15.3575
	Greenhouse-Geisser	138.218	9	15.3575
	Huynh-Feldt	138.218	9	15.3575
	Lower-bound	138.218	9	15.3575
Weight	Sphericity Assumed	7.16661	2	3.58331	0.435313	0.653696	0.0461366
	Greenhouse-Geisser	7.16661	1.37682	5.20518	0.435313	0.584203	0.0461366
	Huynh-Feldt	7.16661	1.54375	4.64235	0.435313	0.605383	0.0461366
	Lower-bound	7.16661	1	7.16661	0.435313	0.525916	0.0461366
Error(Weight)	Sphericity Assumed	148.168	18	8.23157
	Greenhouse-Geisser	148.168	12.3914	11.9573
	Huynh-Feldt	148.168	13.8937	10.6644
	Lower-bound	148.168	9	16.4631
Knowledge * Weight	Sphericity Assumed	39.2942	2	19.6471	3.29446	0.0603665	0.267963
	Greenhouse-Geisser	39.2942	1.3368	29.3942	3.29446	0.0861559	0.267963
	Huynh-Feldt	39.2942	1.48346	26.4883	3.29446	0.0796482	0.267963
	Lower-bound	39.2942	1	39.2942	3.29446	0.102905	0.267963
Error(Knowledge*Weight)	Sphericity Assumed	107.346	18	5.96368
	Greenhouse-Geisser	107.346	12.0312	8.92231
	Huynh-Feldt	107.346	13.3511	8.04025
	Lower-bound	107.346	9	11.9274
Tests of Within-Subjects Contrasts
Measure:	GAMMA_
Source			Type III Sum of Squares	df	Mean Square	F	Sig.	Partial Eta Squared
Knowledge	Linear		30.979	1	30.979	2.01718	0.189229	0.183094
Error(Knowledge)	Linear		138.218	9	15.3575
Weight		Linear	3.99795	1	3.99795	0.291174	0.602562	0.0313388
		Quadratic	3.16866	1	3.16866	1.15954	0.309577	0.114133
Error(Weight)		Linear	123.574	9	13.7304
		Quadratic	24.5942	9	2.73269
Knowledge * Weight	Linear	Linear	19.4991	1	19.4991	3.28032	0.103543	0.26712
		Quadratic	19.7951	1	19.7951	3.30852	0.102276	0.268799
Error(Knowledge*Weight)	Linear	Linear	53.4985	9	5.94427
		Quadratic	53.8477	9	5.98308
Tests of Between-Subjects Effects
Measure:	GAMMA_
Transformed Variable:	Average
Source	Type III Sum of Squares	df	Mean Square	F	Sig.	Partial Eta Squared
Intercept	29311	1	29311	144.788	7.52306e-07	0.941478
Error	1821.97	9	202.441
Estimated Marginal Means
1. Grand Mean
Measure:	GAMMA_
Mean	Std. Error	95% Confidence Interval
		Lower Bound	Upper Bound
-22.1024	1.83685	-26.2577	-17.9472
2. Knowledge
Estimates
Measure:	GAMMA_
Knowledge	Mean	Std. Error	95% Confidence Interval
			Lower Bound	Upper Bound
1	-21.3839	1.53728	-24.8614	-17.9063
2	-22.821	2.21286	-27.8268	-17.8151
Pairwise Comparisons
Measure:	GAMMA_
(I) Knowledge		Mean Difference (I-J)	Std. Error	Sig.a	95% Confidence Interval for Differencea
					Lower Bound	Upper Bound
1	2	1.4371	1.01185	0.189229	-0.851856	3.72606
2	1	-1.4371	1.01185	0.189229	-3.72606	0.851856
Based on estimated marginal means
a. Adjustment for multiple comparisons: Least Significant Difference (equivalent to no adjustments).
Multivariate Tests
	Value	F	Hypothesis df	Error df	Sig.	Partial Eta Squared
Pillai's trace	0.183094	2.017a	1	9	0.189229	0.183094
Wilks' lambda	0.816906	2.017a	1	9	0.189229	0.183094
Hotelling's trace	0.224131	2.017a	1	9	0.189229	0.183094
Roy's largest root	0.224131	2.017a	1	9	0.189229	0.183094
Each F tests the multivariate effect of Knowledge. These tests are based on the linearly independent pairwise comparisons among the estimated marginal means.
a. Exact statistic
3. Weight
Estimates
Measure:	GAMMA_
Weight	Mean	Std. Error	95% Confidence Interval
			Lower Bound	Upper Bound
1	-22.2561	1.8333	-26.4033	-18.1089
2	-22.4274	1.92075	-26.7724	-18.0824
3	-21.6238	1.97357	-26.0883	-17.1592
Pairwise Comparisons
Measure:	GAMMA_
(I) Weight		Mean Difference (I-J)	Std. Error	Sig.a	95% Confidence Interval for Differencea
					Lower Bound	Upper Bound
1	2	0.171347	0.77787	0.830571	-1.58832	1.93101
	3	-0.632293	1.17177	0.602562	-3.28302	2.01843
2	1	-0.171347	0.77787	0.830571	-1.93101	1.58832
	3	-0.80364	0.700959	0.28116	-2.38932	0.78204
3	1	0.632293	1.17177	0.602562	-2.01843	3.28302
	2	0.80364	0.700959	0.28116	-0.78204	2.38932
Based on estimated marginal means
a. Adjustment for multiple comparisons: Least Significant Difference (equivalent to no adjustments).
Multivariate Tests
	Value	F	Hypothesis df	Error df	Sig.	Partial Eta Squared
Pillai's trace	0.150431	.708a	2	8	0.520948	0.150431
Wilks' lambda	0.849569	.708a	2	8	0.520948	0.150431
Hotelling's trace	0.177068	.708a	2	8	0.520948	0.150431
Roy's largest root	0.177068	.708a	2	8	0.520948	0.150431
Each F tests the multivariate effect of Weight. These tests are based on the linearly independent pairwise comparisons among the estimated marginal means.
a. Exact statistic
4. Knowledge * Weight
Measure:	GAMMA_
Knowledge		Mean	Std. Error	95% Confidence Interval
				Lower Bound	Upper Bound
1	1	-20.4332	1.89353	-24.7166	-16.1497
	2	-22.5212	1.49258	-25.8976	-19.1447
	3	-21.1973	1.65376	-24.9383	-17.4562
2	1	-24.079	2.07232	-28.7669	-19.391
	2	-22.3337	2.52124	-28.0371	-16.6302
	3	-22.0503	2.328	-27.3166	-16.784
Profile Plots
