# Supplementary material for: Psychophysiological responses to manual lifting of unknown loads
Source: PLoS One. 2021 Feb 26;16(2):e0247442. doi: 10.1371/journal.pone.0247442 (PMC7909684; doi:10.1371/journal.pone.0247442)
Supplement: S2 Data — (ZIP) [file pone.0247442.s002.zip › THETA_F4.xlsx]

## Sheet: Sheet1
GLM KN1.1 KN5 KN15 UNKN1.1 UNKN5 UNKN15
/WSFACTOR=Knowledge 2 Polynomial Weight 3 Polynomial
/MEASURE=THETA F4
/METHOD=SSTYPE(3)
/PLOT=PROFILE(Weight*Knowledge Knowledge Weight)
/EMMEANS=TABLES(OVERALL)
/EMMEANS=TABLES(Knowledge) COMPARE ADJ(LSD)
/EMMEANS=TABLES(Weight) COMPARE ADJ(LSD)
/EMMEANS=TABLES(Knowledge*Weight)
/PRINT=DESCRIPTIVE ETASQ
/CRITERIA=ALPHA(.05)
/WSDESIGN=Knowledge Weight Knowledge*Weight.
General Linear Model
Notes
Output Created		02-JAN-2018 19:31:00
Comments
Input	Data	D:\IE632 ew proposal\SUDAN LOAD\PAPER IE 632\data analysis\RR.sav
	Active Dataset	DataSet0
	Filter	<none>
	Weight	<none>
	Split File	<none>
	N of Rows in Working Data File	10
Missing Value Handling	Definition of Missing	User-defined missing values are treated as missing.
	Cases Used	Statistics are based on all cases with valid data for all variables in the model.
Syntax		GLM KN1.1 KN5 KN15 UNKN1.1 UNKN5 UNKN15 /WSFACTOR=Knowledge 2 Polynomial Weight 3 Polynomial /MEASURE=THETA F4 /METHOD=SSTYPE(3) /PLOT=PROFILE(Weight*Knowledge Knowledge Weight) /EMMEANS=TABLES(OVERALL) /EMMEANS=TABLES(Knowledge) COMPARE ADJ(LSD) /EMMEANS=TABLES(Weight) COMPARE ADJ(LSD) /EMMEANS=TABLES(Knowledge*Weight) /PRINT=DESCRIPTIVE ETASQ /CRITERIA=ALPHA(.05) /WSDESIGN=Knowledge Weight Know…
Resources	Processor Time	00:00:00.52
	Elapsed Time	00:00:00.55
Warnings
Starting with the name F4, too many names has been specified in the MEASURE subcommand. The number of names that will be used is the ratio of the number of dependent variables and the product of number of levels of within subjects factors.
Within-Subjects Factors
Measure:	THETA
Knowledge		Dependent Variable
1	1	KN1.1
	2	KN5
	3	KN15
2	1	UNKN1.1
	2	UNKN5
	3	UNKN15
Descriptive Statistics
	Mean	Std. Deviation	N
Known_1.1kg	-19.7695	9.44843	10
Known_5kg	-20.2757	7.99436	10
Known_15kg	-21.9157	9.79391	10
UnKnown_1.1kg	-23.2513	7.84574	10
UnKnown_5kg	-23.2883	6.65246	10
UnKnown_15kg	-20.8003	8.06756	10
Multivariate Testsa
Effect		Value	F	Hypothesis df	Error df	Sig.	Partial Eta Squared
Knowledge	Pillai's Trace	0.243742	2.901b	1	9	0.122742	0.243742
	Wilks' Lambda	0.756258	2.901b	1	9	0.122742	0.243742
	Hotelling's Trace	0.322301	2.901b	1	9	0.122742	0.243742
	Roy's Largest Root	0.322301	2.901b	1	9	0.122742	0.243742
Weight	Pillai's Trace	0.00973169	.039b	2	8	0.961638	0.00973169
	Wilks' Lambda	0.990268	.039b	2	8	0.961638	0.00973169
	Hotelling's Trace	0.00982733	.039b	2	8	0.961638	0.00973169
	Roy's Largest Root	0.00982733	.039b	2	8	0.961638	0.00973169
Knowledge * Weight	Pillai's Trace	0.247428	1.315b	2	8	0.320769	0.247428
	Wilks' Lambda	0.752572	1.315b	2	8	0.320769	0.247428
	Hotelling's Trace	0.328777	1.315b	2	8	0.320769	0.247428
	Roy's Largest Root	0.328777	1.315b	2	8	0.320769	0.247428
a. Design: Intercept Within Subjects Design: Knowledge + Weight + Knowledge * Weight
b. Exact statistic
Mauchly's Test of Sphericitya
Measure:	THETA
Within Subjects Effect	Mauchly's W	Approx. Chi-Square	df	Sig.	Epsilonb
					Greenhouse-Geisser	Huynh-Feldt	Lower-bound
Knowledge	1	0	0		1	1	1
Weight	0.997944	0.0164661	2	0.991801	0.997948	1	0.5
Knowledge * Weight	0.930897	0.57285	2	0.750943	0.935364	1	0.5
Tests the null hypothesis that the error covariance matrix of the orthonormalized transformed dependent variables is proportional to an identity matrix.
a. Design: Intercept Within Subjects Design: Knowledge + Weight + Knowledge * Weight
b. May be used to adjust the degrees of freedom for the averaged tests of significance. Corrected tests are displayed in the Tests of Within-Subjects Effects table.
Tests of Within-Subjects Effects
Measure:	THETA
Source		Type III Sum of Squares	df	Mean Square	F	Sig.	Partial Eta Squared
Knowledge	Sphericity Assumed	48.2243	1	48.2243	2.90071	0.122742	0.243742
	Greenhouse-Geisser	48.2243	1	48.2243	2.90071	0.122742	0.243742
	Huynh-Feldt	48.2243	1	48.2243	2.90071	0.122742	0.243742
	Lower-bound	48.2243	1	48.2243	2.90071	0.122742	0.243742
Error(Knowledge)	Sphericity Assumed	149.625	9	16.625
	Greenhouse-Geisser	149.625	9	16.625
	Huynh-Feldt	149.625	9	16.625
	Lower-bound	149.625	9	16.625
Weight	Sphericity Assumed	1.8449	2	0.922449	0.0447346	0.956357	0.00494593
	Greenhouse-Geisser	1.8449	1.9959	0.924346	0.0447346	0.956132	0.00494593
	Huynh-Feldt	1.8449	2	0.922449	0.0447346	0.956357	0.00494593
	Lower-bound	1.8449	1	1.8449	0.0447346	0.837205	0.00494593
Error(Weight)	Sphericity Assumed	371.168	18	20.6205
	Greenhouse-Geisser	371.168	17.9631	20.6629
	Huynh-Feldt	371.168	18	20.6205
	Lower-bound	371.168	9	41.2409
Knowledge * Weight	Sphericity Assumed	63.9907	2	31.9954	1.8576	0.184748	0.171087
	Greenhouse-Geisser	63.9907	1.87073	34.2063	1.8576	0.187933	0.171087
	Huynh-Feldt	63.9907	2	31.9954	1.8576	0.184748	0.171087
	Lower-bound	63.9907	1	63.9907	1.8576	0.206026	0.171087
Error(Knowledge*Weight)	Sphericity Assumed	310.033	18	17.2241
	Greenhouse-Geisser	310.033	16.8365	18.4143
	Huynh-Feldt	310.033	18	17.2241
	Lower-bound	310.033	9	34.4482
Tests of Within-Subjects Contrasts
Measure:	THETA
Source			Type III Sum of Squares	df	Mean Square	F	Sig.	Partial Eta Squared
Knowledge	Linear		48.2243	1	48.2243	2.90071	0.122742	0.243742
Error(Knowledge)	Linear		149.625	9	16.625
Weight		Linear	0.2323	1	0.2323	0.0117204	0.916164	0.00130057
		Quadratic	1.6126	1	1.6126	0.0752823	0.789989	0.00829531
Error(Weight)		Linear	178.382	9	19.8203
		Quadratic	192.786	9	21.4207
Knowledge * Weight	Linear	Linear	52.8349	1	52.8349	2.70857	0.134218	0.231333
		Quadratic	11.1558	1	11.1558	0.746626	0.409984	0.0766036
Error(Knowledge*Weight)	Linear	Linear	175.559	9	19.5066
		Quadratic	134.474	9	14.9416
Tests of Between-Subjects Effects
Measure:	THETA
Transformed Variable:	Average
Source	Type III Sum of Squares	df	Mean Square	F	Sig.	Partial Eta Squared
Intercept	27864.5	1	27864.5	85.0344	6.99564e-06	0.90429
Error	2949.17	9	327.685
Estimated Marginal Means
1. Grand Mean
Measure:	THETA
Mean	Std. Error	95% Confidence Interval
		Lower Bound	Upper Bound
-21.5501	2.33697	-26.8367	-16.2636
2. Knowledge
Estimates
Measure:	THETA
Knowledge	Mean	Std. Error	95% Confidence Interval
			Lower Bound	Upper Bound
1	-20.6536	2.57224	-26.4725	-14.8348
2	-22.4467	2.20467	-27.434	-17.4593
Pairwise Comparisons
Measure:	THETA
(I) Knowledge		Mean Difference (I-J)	Std. Error	Sig.a	95% Confidence Interval for Differencea
					Lower Bound	Upper Bound
1	2	1.79303	1.05277	0.122742	-0.588513	4.17457
2	1	-1.79303	1.05277	0.122742	-4.17457	0.588513
Based on estimated marginal means
a. Adjustment for multiple comparisons: Least Significant Difference (equivalent to no adjustments).
Multivariate Tests
	Value	F	Hypothesis df	Error df	Sig.	Partial Eta Squared
Pillai's trace	0.243742	2.901a	1	9	0.122742	0.243742
Wilks' lambda	0.756258	2.901a	1	9	0.122742	0.243742
Hotelling's trace	0.322301	2.901a	1	9	0.122742	0.243742
Roy's largest root	0.322301	2.901a	1	9	0.122742	0.243742
Each F tests the multivariate effect of Knowledge. These tests are based on the linearly independent pairwise comparisons among the estimated marginal means.
a. Exact statistic
3. Weight
Estimates
Measure:	THETA
Weight	Mean	Std. Error	95% Confidence Interval
			Lower Bound	Upper Bound
1	-21.5104	2.5269	-27.2267	-15.7942
2	-21.782	2.09647	-26.5245	-17.0394
3	-21.358	2.76874	-27.6213	-15.0947
Pairwise Comparisons
Measure:	THETA
(I) Weight		Mean Difference (I-J)	Std. Error	Sig.a	95% Confidence Interval for Differencea
					Lower Bound	Upper Bound
1	2	0.271564	1.46422	0.856976	-3.04074	3.58386
	3	-0.152414	1.40784	0.916164	-3.33718	3.03235
2	1	-0.271564	1.46422	0.856976	-3.58386	3.04074
	3	-0.423978	1.43533	0.774399	-3.67092	2.82296
3	1	0.152414	1.40784	0.916164	-3.03235	3.33718
	2	0.423978	1.43533	0.774399	-2.82296	3.67092
Based on estimated marginal means
a. Adjustment for multiple comparisons: Least Significant Difference (equivalent to no adjustments).
Multivariate Tests
	Value	F	Hypothesis df	Error df	Sig.	Partial Eta Squared
Pillai's trace	0.00973169	.039a	2	8	0.961638	0.00973169
Wilks' lambda	0.990268	.039a	2	8	0.961638	0.00973169
Hotelling's trace	0.00982733	.039a	2	8	0.961638	0.00973169
Roy's largest root	0.00982733	.039a	2	8	0.961638	0.00973169
Each F tests the multivariate effect of Weight. These tests are based on the linearly independent pairwise comparisons among the estimated marginal means.
a. Exact statistic
4. Knowledge * Weight
Measure:	THETA
Knowledge		Mean	Std. Error	95% Confidence Interval
				Lower Bound	Upper Bound
1	1	-19.7695	2.98786	-26.5285	-13.0105
	2	-20.2757	2.52804	-25.9945	-14.5569
	3	-21.9157	3.09711	-28.9218	-14.9096
2	1	-23.2513	2.48104	-28.8638	-17.6388
	2	-23.2883	2.10369	-28.0472	-18.5294
	3	-20.8003	2.55119	-26.5715	-15.0292
Profile Plots
