# Supplementary material for: Psychophysiological responses to manual lifting of unknown loads
Source: PLoS One. 2021 Feb 26;16(2):e0247442. doi: 10.1371/journal.pone.0247442 (PMC7909684; doi:10.1371/journal.pone.0247442)
Supplement: S2 Data — (ZIP) [file pone.0247442.s002.zip › THETA_FC6.xlsx]

## Sheet: Sheet1
GLM KN1.1 KN5 KN15 UNKN1.1 UNKN5 UNKN15
/WSFACTOR=KN 2 Polynomial LOAD 3 Polynomial
/METHOD=SSTYPE(3)
/PLOT=PROFILE(LOAD*KN)
/EMMEANS=TABLES(OVERALL)
/EMMEANS=TABLES(KN) COMPARE ADJ(BONFERRONI)
/EMMEANS=TABLES(LOAD) COMPARE ADJ(BONFERRONI)
/EMMEANS=TABLES(KN*LOAD)
/PRINT=DESCRIPTIVE ETASQ
/CRITERIA=ALPHA(.05)
/WSDESIGN=KN LOAD KN*LOAD.
General Linear Model
Notes
Output Created		30-SEP-2020 12:04:45
Comments
Input	Data	D:\COURSES\IE632 Project nearo ergonomic\SUDAN LOAD\PAPER IE 632 Mohammed Hatem\SPSS output\RR.sav
	Active Dataset	DataSet1
	Filter	<none>
	Weight	<none>
	Split File	<none>
	N of Rows in Working Data File	10
Missing Value Handling	Definition of Missing	User-defined missing values are treated as missing.
	Cases Used	Statistics are based on all cases with valid data for all variables in the model.
Syntax		GLM KN1.1 KN5 KN15 UNKN1.1 UNKN5 UNKN15 /WSFACTOR=KN 2 Polynomial LOAD 3 Polynomial /METHOD=SSTYPE(3) /PLOT=PROFILE(LOAD*KN) /EMMEANS=TABLES(OVERALL) /EMMEANS=TABLES(KN) COMPARE ADJ(BONFERRONI) /EMMEANS=TABLES(LOAD) COMPARE ADJ(BONFERRONI) /EMMEANS=TABLES(KN*LOAD) /PRINT=DESCRIPTIVE ETASQ /CRITERIA=ALPHA(.05) /WSDESIGN=KN LOAD KN*LOAD.
Resources	Processor Time	00:00:00.37
	Elapsed Time	00:00:00.35
Within-Subjects Factors
Measure:	MEASURE_1
KN		Dependent Variable
1	1	KN1.1
	2	KN5
	3	KN15
2	1	UNKN1.1
	2	UNKN5
	3	UNKN15
Descriptive Statistics
	Mean	Std. Deviation	N
Known_1.1kg	-21.649	9.72459	10
Known_5kg	-19.325	8.86443	10
Known_15kg	-22.093	9.95689	10
UnKnown_1.1kg	-22.57	7.62728	10
UnKnown_5kg	-24.091	7.76084	10
UnKnown_15kg	-21.735	8.78217	10
Multivariate Testsa
Effect		Value	F	Hypothesis df	Error df	Sig.	Partial Eta Squared
KN	Pillai's Trace	0.369365	5.271b	1	9	0.0473127	0.369365
	Wilks' Lambda	0.630635	5.271b	1	9	0.0473127	0.369365
	Hotelling's Trace	0.585704	5.271b	1	9	0.0473127	0.369365
	Roy's Largest Root	0.585704	5.271b	1	9	0.0473127	0.369365
LOAD	Pillai's Trace	0.0120495	.049b	2	8	0.952666	0.0120495
	Wilks' Lambda	0.98795	.049b	2	8	0.952666	0.0120495
	Hotelling's Trace	0.0121965	.049b	2	8	0.952666	0.0120495
	Roy's Largest Root	0.0121965	.049b	2	8	0.952666	0.0120495
KN * LOAD	Pillai's Trace	0.248564	1.323b	2	8	0.318836	0.248564
	Wilks' Lambda	0.751436	1.323b	2	8	0.318836	0.248564
	Hotelling's Trace	0.330786	1.323b	2	8	0.318836	0.248564
	Roy's Largest Root	0.330786	1.323b	2	8	0.318836	0.248564
a. Design: Intercept Within Subjects Design: KN + LOAD + KN * LOAD
b. Exact statistic
Mauchly's Test of Sphericitya
Measure:	MEASURE_1
Within Subjects Effect	Mauchly's W	Approx. Chi-Square	df	Sig.	Epsilonb
					Greenhouse-Geisser	Huynh-Feldt	Lower-bound
KN	1	0	0		1	1	1
LOAD	0.926198	0.61334	2	0.735893	0.93127	1	0.5
KN * LOAD	0.958911	0.335657	2	0.845499	0.960533	1	0.5
Tests the null hypothesis that the error covariance matrix of the orthonormalized transformed dependent variables is proportional to an identity matrix.
a. Design: Intercept Within Subjects Design: KN + LOAD + KN * LOAD
b. May be used to adjust the degrees of freedom for the averaged tests of significance. Corrected tests are displayed in the Tests of Within-Subjects Effects table.
Tests of Within-Subjects Effects
Measure:	MEASURE_1
Source		Type III Sum of Squares	df	Mean Square	F	Sig.	Partial Eta Squared
KN	Sphericity Assumed	47.3304	1	47.3304	5.27134	0.0473127	0.369365
	Greenhouse-Geisser	47.3304	1	47.3304	5.27134	0.0473127	0.369365
	Huynh-Feldt	47.3304	1	47.3304	5.27134	0.0473127	0.369365
	Lower-bound	47.3304	1	47.3304	5.27134	0.0473127	0.369365
Error(KN)	Sphericity Assumed	80.8094	9	8.97882
	Greenhouse-Geisser	80.8094	9	8.97882
	Huynh-Feldt	80.8094	9	8.97882
	Lower-bound	80.8094	9	8.97882
LOAD	Sphericity Assumed	1.61239	2	0.806195	0.063478	0.938704	0.00700371
	Greenhouse-Geisser	1.61239	1.86254	0.865694	0.063478	0.928748	0.00700371
	Huynh-Feldt	1.61239	2	0.806195	0.063478	0.938704	0.00700371
	Lower-bound	1.61239	1	1.61239	0.063478	0.80674	0.00700371
Error(LOAD)	Sphericity Assumed	228.607	18	12.7004
	Greenhouse-Geisser	228.607	16.7629	13.6377
	Huynh-Feldt	228.607	18	12.7004
	Lower-bound	228.607	9	25.4008
KN * LOAD	Sphericity Assumed	71.1254	2	35.5627	1.68771	0.212922	0.157911
	Greenhouse-Geisser	71.1254	1.92107	37.0239	1.68771	0.214407	0.157911
	Huynh-Feldt	71.1254	2	35.5627	1.68771	0.212922	0.157911
	Lower-bound	71.1254	1	71.1254	1.68771	0.226196	0.157911
Error(KN*LOAD)	Sphericity Assumed	379.289	18	21.0716
	Greenhouse-Geisser	379.289	17.2896	21.9374
	Huynh-Feldt	379.289	18	21.0716
	Lower-bound	379.289	9	42.1432
Tests of Within-Subjects Contrasts
Measure:	MEASURE_1
Source			Type III Sum of Squares	df	Mean Square	F	Sig.	Partial Eta Squared
KN	Linear		47.3304	1	47.3304	5.27134	0.0473127	0.369365
Error(KN)	Linear		80.8094	9	8.97882
LOAD		Linear	0.382202	1	0.382202	0.0407706	0.844472	0.00450964
		Quadratic	1.23019	1	1.23019	0.0767604	0.787995	0.00845681
Error(LOAD)		Linear	84.3701	9	9.37445
		Quadratic	144.237	9	16.0263
KN * LOAD	Linear	Linear	4.0896	1	4.0896	0.209882	0.65772	0.0227888
		Quadratic	67.0358	1	67.0358	2.9586	0.119535	0.247403
Error(KN*LOAD)	Linear	Linear	175.367	9	19.4852
		Quadratic	203.922	9	22.658
Tests of Between-Subjects Effects
Measure:	MEASURE_1
Transformed Variable:	Average
Source	Type III Sum of Squares	df	Mean Square	F	Sig.	Partial Eta Squared
Intercept	28804.2	1	28804.2	73.6125	1.26035e-05	0.891058
Error	3521.66	9	391.295
Estimated Marginal Means
1. Grand Mean
Measure:	MEASURE_1
Mean	Std. Error	95% Confidence Interval
		Lower Bound	Upper Bound
-21.9105	2.55374	-27.6875	-16.1335
2. KN
Estimates
Measure:	MEASURE_1
KN	Mean	Std. Error	95% Confidence Interval
			Lower Bound	Upper Bound
1	-21.0223	2.78807	-27.3294	-14.7153
2	-22.7987	2.3599	-28.1371	-17.4602
Pairwise Comparisons
Measure:	MEASURE_1
(I) KN		Mean Difference (I-J)	Std. Error	Sig.b	95% Confidence Interval for Differenceb
					Lower Bound	Upper Bound
1	2	1.776*	0.773685	0.0473127	0.026137	3.52653
2	1	-1.776*	0.773685	0.0473127	-3.52653	-0.026137
Based on estimated marginal means
*. The mean difference is significant at the .05 level.
b. Adjustment for multiple comparisons: Bonferroni.
Multivariate Tests
	Value	F	Hypothesis df	Error df	Sig.	Partial Eta Squared
Pillai's trace	0.369365	5.271a	1	9	0.0473127	0.369365
Wilks' lambda	0.630635	5.271a	1	9	0.0473127	0.369365
Hotelling's trace	0.585704	5.271a	1	9	0.0473127	0.369365
Roy's largest root	0.585704	5.271a	1	9	0.0473127	0.369365
Each F tests the multivariate effect of KN. These tests are based on the linearly independent pairwise comparisons among the estimated marginal means.
a. Exact statistic
3. LOAD
Estimates
Measure:	MEASURE_1
LOAD	Mean	Std. Error	95% Confidence Interval
			Lower Bound	Upper Bound
1	-22.1095	2.63023	-28.0595	-16.1595
2	-21.708	2.46775	-27.2904	-16.1256
3	-21.914	2.79766	-28.2427	-15.5853
Pairwise Comparisons
Measure:	MEASURE_1
(I) LOAD		Mean Difference (I-J)	Std. Error	Sig.a	95% Confidence Interval for Differencea
					Lower Bound	Upper Bound
1	2	-0.4015	1.23119	1	-4.01297	3.20997
	3	-0.1955	0.968218	1	-3.0356	2.6446
2	1	0.4015	1.23119	1	-3.20997	4.01297
	3	0.206	1.16484	1	-3.21085	3.62285
3	1	0.1955	0.968218	1	-2.6446	3.0356
	2	-0.206	1.16484	1	-3.62285	3.21085
Based on estimated marginal means
a. Adjustment for multiple comparisons: Bonferroni.
Multivariate Tests
	Value	F	Hypothesis df	Error df	Sig.	Partial Eta Squared
Pillai's trace	0.0120495	.049a	2	8	0.952666	0.0120495
Wilks' lambda	0.98795	.049a	2	8	0.952666	0.0120495
Hotelling's trace	0.0121965	.049a	2	8	0.952666	0.0120495
Roy's largest root	0.0121965	.049a	2	8	0.952666	0.0120495
Each F tests the multivariate effect of LOAD. These tests are based on the linearly independent pairwise comparisons among the estimated marginal means.
a. Exact statistic
4. KN * LOAD
Measure:	MEASURE_1
KN		Mean	Std. Error	95% Confidence Interval
				Lower Bound	Upper Bound
1	1	-21.649	3.07519	-28.6056	-14.6924
	2	-19.325	2.80318	-25.6662	-12.9838
	3	-22.093	3.14864	-29.2157	-14.9703
2	1	-22.57	2.41196	-28.0262	-17.1138
	2	-24.091	2.45419	-29.6428	-18.5392
	3	-21.735	2.77716	-28.0174	-15.4526
Profile Plots
