# Supplementary material for: Psychophysiological responses to manual lifting of unknown loads
Source: PLoS One. 2021 Feb 26;16(2):e0247442. doi: 10.1371/journal.pone.0247442 (PMC7909684; doi:10.1371/journal.pone.0247442)
Supplement: S2 Data — (ZIP) [file pone.0247442.s002.zip › THETA_P8.xlsx]

## Sheet: Sheet1
GLM KN1.1 KN5 KN15 UNKN1.1 UNKN5 UNKN15
/WSFACTOR=Knowledge 2 Polynomial Weight 3 Polynomial
/MEASURE=THETA_ P8
/METHOD=SSTYPE(3)
/PLOT=PROFILE(Weight*Knowledge Knowledge Weight)
/EMMEANS=TABLES(OVERALL)
/EMMEANS=TABLES(Knowledge) COMPARE ADJ(LSD)
/EMMEANS=TABLES(Weight) COMPARE ADJ(LSD)
/EMMEANS=TABLES(Knowledge*Weight)
/PRINT=DESCRIPTIVE ETASQ
/CRITERIA=ALPHA(.05)
/WSDESIGN=Knowledge Weight Knowledge*Weight.
General Linear Model
Notes
Output Created		02-JAN-2018 22:26:05
Comments
Input	Data	D:\IE632 ew proposal\SUDAN LOAD\PAPER IE 632\data analysis\RR.sav
	Active Dataset	DataSet0
	Filter	<none>
	Weight	<none>
	Split File	<none>
	N of Rows in Working Data File	10
Missing Value Handling	Definition of Missing	User-defined missing values are treated as missing.
	Cases Used	Statistics are based on all cases with valid data for all variables in the model.
Syntax		GLM KN1.1 KN5 KN15 UNKN1.1 UNKN5 UNKN15 /WSFACTOR=Knowledge 2 Polynomial Weight 3 Polynomial /MEASURE=THETA_ P8 /METHOD=SSTYPE(3) /PLOT=PROFILE(Weight*Knowledge Knowledge Weight) /EMMEANS=TABLES(OVERALL) /EMMEANS=TABLES(Knowledge) COMPARE ADJ(LSD) /EMMEANS=TABLES(Weight) COMPARE ADJ(LSD) /EMMEANS=TABLES(Knowledge*Weight) /PRINT=DESCRIPTIVE ETASQ /CRITERIA=ALPHA(.05) /WSDESIGN=Knowledge Weight Kno…
Resources	Processor Time	00:00:00.42
	Elapsed Time	00:00:00.42
Warnings
Starting with the name P8, too many names has been specified in the MEASURE subcommand. The number of names that will be used is the ratio of the number of dependent variables and the product of number of levels of within subjects factors.
Within-Subjects Factors
Measure:	THETA_
Knowledge		Dependent Variable
1	1	KN1.1
	2	KN5
	3	KN15
2	1	UNKN1.1
	2	UNKN5
	3	UNKN15
Descriptive Statistics
	Mean	Std. Deviation	N
Known_1.1kg	-18.7616	8.18904	10
Known_5kg	-21.0775	6.90614	10
Known_15kg	-22.3323	8.55524	10
UnKnown_1.1kg	-22.8017	8.49832	10
UnKnown_5kg	-22.0879	8.72721	10
UnKnown_15kg	-21.2345	8.48434	10
Multivariate Testsa
Effect		Value	F	Hypothesis df	Error df	Sig.	Partial Eta Squared
Knowledge	Pillai's Trace	0.149811	1.586b	1	9	0.239594	0.149811
	Wilks' Lambda	0.850189	1.586b	1	9	0.239594	0.149811
	Hotelling's Trace	0.176209	1.586b	1	9	0.239594	0.149811
	Roy's Largest Root	0.176209	1.586b	1	9	0.239594	0.149811
Weight	Pillai's Trace	0.103871	.464b	2	8	0.644884	0.103871
	Wilks' Lambda	0.896129	.464b	2	8	0.644884	0.103871
	Hotelling's Trace	0.115911	.464b	2	8	0.644884	0.103871
	Roy's Largest Root	0.115911	.464b	2	8	0.644884	0.103871
Knowledge * Weight	Pillai's Trace	0.246037	1.305b	2	8	0.323147	0.246037
	Wilks' Lambda	0.753963	1.305b	2	8	0.323147	0.246037
	Hotelling's Trace	0.326325	1.305b	2	8	0.323147	0.246037
	Roy's Largest Root	0.326325	1.305b	2	8	0.323147	0.246037
a. Design: Intercept Within Subjects Design: Knowledge + Weight + Knowledge * Weight
b. Exact statistic
Mauchly's Test of Sphericitya
Measure:	THETA_
Within Subjects Effect	Mauchly's W	Approx. Chi-Square	df	Sig.	Epsilonb
					Greenhouse-Geisser	Huynh-Feldt	Lower-bound
Knowledge	1	0	0		1	1	1
Weight	0.90372	0.809889	2	0.667014	0.912175	1	0.5
Knowledge * Weight	0.527278	5.12022	2	0.0772963	0.679015	0.757677	0.5
Tests the null hypothesis that the error covariance matrix of the orthonormalized transformed dependent variables is proportional to an identity matrix.
a. Design: Intercept Within Subjects Design: Knowledge + Weight + Knowledge * Weight
b. May be used to adjust the degrees of freedom for the averaged tests of significance. Corrected tests are displayed in the Tests of Within-Subjects Effects table.
Tests of Within-Subjects Effects
Measure:	THETA_
Source		Type III Sum of Squares	df	Mean Square	F	Sig.	Partial Eta Squared
Knowledge	Sphericity Assumed	26.0384	1	26.0384	1.58588	0.239594	0.149811
	Greenhouse-Geisser	26.0384	1	26.0384	1.58588	0.239594	0.149811
	Huynh-Feldt	26.0384	1	26.0384	1.58588	0.239594	0.149811
	Lower-bound	26.0384	1	26.0384	1.58588	0.239594	0.149811
Error(Knowledge)	Sphericity Assumed	147.77	9	16.4189
	Greenhouse-Geisser	147.77	9	16.4189
	Huynh-Feldt	147.77	9	16.4189
	Lower-bound	147.77	9	16.4189
Weight	Sphericity Assumed	11.2365	2	5.61824	0.485047	0.623487	0.0511381
	Greenhouse-Geisser	11.2365	1.82435	6.15917	0.485047	0.607299	0.0511381
	Huynh-Feldt	11.2365	2	5.61824	0.485047	0.623487	0.0511381
	Lower-bound	11.2365	1	11.2365	0.485047	0.503733	0.0511381
Error(Weight)	Sphericity Assumed	208.492	18	11.5829
	Greenhouse-Geisser	208.492	16.4192	12.6981
	Huynh-Feldt	208.492	18	11.5829
	Lower-bound	208.492	9	23.1658
Knowledge * Weight	Sphericity Assumed	66.7041	2	33.352	2.47239	0.112537	0.215508
	Greenhouse-Geisser	66.7041	1.35803	49.1183	2.47239	0.136233	0.215508
	Huynh-Feldt	66.7041	1.51535	44.0188	2.47239	0.130124	0.215508
	Lower-bound	66.7041	1	66.7041	2.47239	0.150311	0.215508
Error(Knowledge*Weight)	Sphericity Assumed	242.816	18	13.4898
	Greenhouse-Geisser	242.816	12.2223	19.8667
	Huynh-Feldt	242.816	13.6382	17.8041
	Lower-bound	242.816	9	26.9796
Tests of Within-Subjects Contrasts
Measure:	THETA_
Source			Type III Sum of Squares	df	Mean Square	F	Sig.	Partial Eta Squared
Knowledge	Linear		26.0384	1	26.0384	1.58588	0.239594	0.149811
Error(Knowledge)	Linear		147.77	9	16.4189
Weight		Linear	10.0353	1	10.0353	0.714194	0.419953	0.0735207
		Quadratic	1.20113	1	1.20113	0.131783	0.72497	0.0144313
Error(Weight)		Linear	126.462	9	14.0513
		Quadratic	82.0302	9	9.11447
Knowledge * Weight	Linear	Linear	65.9966	1	65.9966	2.93692	0.120723	0.246037
		Quadratic	0.707437	1	0.707437	0.156922	0.701234	0.017137
Error(Knowledge*Weight)	Linear	Linear	202.242	9	22.4714
		Quadratic	40.5738	9	4.5082
Tests of Between-Subjects Effects
Measure:	THETA_
Transformed Variable:	Average
Source	Type III Sum of Squares	df	Mean Square	F	Sig.	Partial Eta Squared
Intercept	27432.8	1	27432.8	80.271	8.85956e-06	0.899183
Error	3075.77	9	341.753
Estimated Marginal Means
1. Grand Mean
Measure:	THETA_
Mean	Std. Error	95% Confidence Interval
		Lower Bound	Upper Bound
-21.3826	2.3866	-26.7814	-15.9837
2. Knowledge
Estimates
Measure:	THETA_
Knowledge	Mean	Std. Error	95% Confidence Interval
			Lower Bound	Upper Bound
1	-20.7238	2.22911	-25.7664	-15.6812
2	-22.0413	2.6401	-28.0137	-16.069
Pairwise Comparisons
Measure:	THETA_
(I) Knowledge		Mean Difference (I-J)	Std. Error	Sig.a	95% Confidence Interval for Differencea
					Lower Bound	Upper Bound
1	2	1.31753	1.04623	0.239594	-1.0492	3.68426
2	1	-1.31753	1.04623	0.239594	-3.68426	1.0492
Based on estimated marginal means
a. Adjustment for multiple comparisons: Least Significant Difference (equivalent to no adjustments).
Multivariate Tests
	Value	F	Hypothesis df	Error df	Sig.	Partial Eta Squared
Pillai's trace	0.149811	1.586a	1	9	0.239594	0.149811
Wilks' lambda	0.850189	1.586a	1	9	0.239594	0.149811
Hotelling's trace	0.176209	1.586a	1	9	0.239594	0.149811
Roy's largest root	0.176209	1.586a	1	9	0.239594	0.149811
Each F tests the multivariate effect of Knowledge. These tests are based on the linearly independent pairwise comparisons among the estimated marginal means.
a. Exact statistic
3. Weight
Estimates
Measure:	THETA_
Weight	Mean	Std. Error	95% Confidence Interval
			Lower Bound	Upper Bound
1	-20.7816	2.32076	-26.0315	-15.5317
2	-21.5827	2.4047	-27.0225	-16.1429
3	-21.7834	2.66035	-27.8015	-15.7653
Pairwise Comparisons
Measure:	THETA_
(I) Weight		Mean Difference (I-J)	Std. Error	Sig.a	95% Confidence Interval for Differencea
					Lower Bound	Upper Bound
1	2	0.801025	0.89924	0.396236	-1.2332	2.83525
	3	1.00177	1.18538	0.419953	-1.67975	3.68328
2	1	-0.801025	0.89924	0.396236	-2.83525	1.2332
	3	0.200741	1.12299	0.862088	-2.33963	2.74112
3	1	-1.00177	1.18538	0.419953	-3.68328	1.67975
	2	-0.200741	1.12299	0.862088	-2.74112	2.33963
Based on estimated marginal means
a. Adjustment for multiple comparisons: Least Significant Difference (equivalent to no adjustments).
Multivariate Tests
	Value	F	Hypothesis df	Error df	Sig.	Partial Eta Squared
Pillai's trace	0.103871	.464a	2	8	0.644884	0.103871
Wilks' lambda	0.896129	.464a	2	8	0.644884	0.103871
Hotelling's trace	0.115911	.464a	2	8	0.644884	0.103871
Roy's largest root	0.115911	.464a	2	8	0.644884	0.103871
Each F tests the multivariate effect of Weight. These tests are based on the linearly independent pairwise comparisons among the estimated marginal means.
a. Exact statistic
4. Knowledge * Weight
Measure:	THETA_
Knowledge		Mean	Std. Error	95% Confidence Interval
				Lower Bound	Upper Bound
1	1	-18.7616	2.5896	-24.6197	-12.9035
	2	-21.0775	2.18391	-26.0178	-16.1371
	3	-22.3323	2.7054	-28.4524	-16.2123
2	1	-22.8017	2.68741	-28.881	-16.7223
	2	-22.0879	2.75979	-28.3309	-15.8448
	3	-21.2345	2.68298	-27.3038	-15.1651
Profile Plots
