# Supplementary material for: Psychophysiological responses to manual lifting of unknown loads
Source: PLoS One. 2021 Feb 26;16(2):e0247442. doi: 10.1371/journal.pone.0247442 (PMC7909684; doi:10.1371/journal.pone.0247442)
Supplement: S3 Data — (ZIP) [file pone.0247442.s003.zip]

Archive with 4 entries (4 files):
- ES_NORMILITY.xlsx
- MVC_erector_spinae_SPSS_Output.xlsx
- MVC_trapezius_SPSS_Output.xlsx
- TRAP_NORMILITY.xlsx
