# Supplementary material for: Psychophysiological responses to manual lifting of unknown loads
Source: PLoS One. 2021 Feb 26;16(2):e0247442. doi: 10.1371/journal.pone.0247442 (PMC7909684; doi:10.1371/journal.pone.0247442)
Supplement: S3 Data — (ZIP) [file pone.0247442.s003.zip › ES_NORMILITY.xlsx]

## Sheet: Sheet1
EXAMINE VARIABLES=Kn1.1 Kn5 Kn15 Unkn1.1 Unkn5 Unkn15
/PLOT BOXPLOT STEMLEAF NPPLOT
/COMPARE VARIABLES
/STATISTICS DESCRIPTIVES
/CINTERVAL 95
/MISSING LISTWISE
/NOTOTAL.
Explore
Notes
Output Created		07-SEP-2020 08:30:35
Comments
Input	Active Dataset	DataSet2
	Filter	<none>
	Weight	<none>
	Split File	<none>
	N of Rows in Working Data File	10
Missing Value Handling	Definition of Missing	User-defined missing values for dependent variables are treated as missing.
	Cases Used	Statistics are based on cases with no missing values for any dependent variable or factor used.
Syntax		EXAMINE VARIABLES=Kn1.1 Kn5 Kn15 Unkn1.1 Unkn5 Unkn15 /PLOT BOXPLOT STEMLEAF NPPLOT /COMPARE VARIABLES /STATISTICS DESCRIPTIVES /CINTERVAL 95 /MISSING LISTWISE /NOTOTAL.
Resources	Processor Time	00:00:02.37
	Elapsed Time	00:00:02.39
Case Processing Summary
	Cases
	Valid		Missing		Total
	N	Percent	N	Percent	N	Percent
Kn1.1	10	1	0	0	10	1
Kn5	10	1	0	0	10	1
Kn15	10	1	0	0	10	1
Unkn1.1	10	1	0	0	10	1
Unkn5	10	1	0	0	10	1
Unkn15	10	1	0	0	10	1
Descriptives
			Statistic	Std. Error
Kn1.1	Mean		40.3943	5.84728
	95% Confidence Interval for Mean	Lower Bound	27.1669
		Upper Bound	53.6218
	5% Trimmed Mean		39.6112
	Median		38.4572
	Variance		341.906
	Std. Deviation		18.4907
	Minimum		18.4572
	Maximum		76.4283
	Range		57.9712
	Interquartile Range		29.9418
	Skewness		0.687688	0.687043
	Kurtosis		-0.0832267	1.33425
Kn5	Mean		48.8511	6.99535
	95% Confidence Interval for Mean	Lower Bound	33.0265
		Upper Bound	64.6757
	5% Trimmed Mean		48.3742
	Median		44.6613
	Variance		489.35
	Std. Deviation		22.1213
	Minimum		20.9606
	Maximum		85.3261
	Range		64.3655
	Interquartile Range		42.5565
	Skewness		0.418703	0.687043
	Kurtosis		-1.22024	1.33425
Kn15	Mean		73.653	11.9792
	95% Confidence Interval for Mean	Lower Bound	46.5542
		Upper Bound	100.752
	5% Trimmed Mean		72.3836
	Median		63.4914
	Variance		1435.01
	Std. Deviation		37.8815
	Minimum		28.1241
	Maximum		142.031
	Range		113.907
	Interquartile Range		66.6518
	Skewness		0.577282	0.687043
	Kurtosis		-0.655659	1.33425
Unkn1.1	Mean		47.7166	8.56736
	95% Confidence Interval for Mean	Lower Bound	28.3359
		Upper Bound	67.0973
	5% Trimmed Mean		47.1914
	Median		43.4783
	Variance		733.997
	Std. Deviation		27.0924
	Minimum		17.2052
	Maximum		87.6812
	Range		70.4761
	Interquartile Range		53.0827
	Skewness		0.318563	0.687043
	Kurtosis		-1.6704	1.33425
Unkn5	Mean		59.1509	8.50333
	95% Confidence Interval for Mean	Lower Bound	39.915
		Upper Bound	78.3867
	5% Trimmed Mean		59.0131
	Median		56.8228
	Variance		723.065
	Std. Deviation		26.8899
	Minimum		23.9784
	Maximum		96.8029
	Range		72.8245
	Interquartile Range		48.789
	Skewness		0.118171	0.687043
	Kurtosis		-1.84991	1.33425
Unkn15	Mean		85.4413	13.8236
	95% Confidence Interval for Mean	Lower Bound	54.1702
		Upper Bound	116.713
	5% Trimmed Mean		84.3437
	Median		83.4448
	Variance		1910.92
	Std. Deviation		43.7141
	Minimum		32.1308
	Maximum		158.509
	Range		126.378
	Interquartile Range		75.2799
	Skewness		0.318165	0.687043
	Kurtosis		-1.30338	1.33425
Tests of Normality
	Kolmogorov-Smirnova			Shapiro-Wilk
	Statistic	df	Sig.	Statistic	df	Sig.
Kn1.1	0.120653	10	.200*	0.948371	10	0.649269
Kn5	0.169731	10	.200*	0.937241	10	0.522743
Kn15	0.178769	10	.200*	0.94155	10	0.570382
Unkn1.1	0.203341	10	.200*	0.894181	10	0.188897
Unkn5	0.193906	10	.200*	0.902288	10	0.232096
Unkn15	0.18278	10	.200*	0.927381	10	0.422632
*. This is a lower bound of the true significance.
a. Lilliefors Significance Correction
Stem-and-Leaf Plots
Kn1.1 Stem-and-Leaf Plot
Frequency Stem & Leaf
1.00 1 . 8
3.00 2 . 049
1.00 3 . 4
2.00 4 . 26
2.00 5 . 18
.00 6 .
1.00 7 . 6
Stem width: 10.00
Each leaf: 1 case(s)
Kn5 Stem-and-Leaf Plot
Frequency Stem & Leaf
5.00 0 . 22233
2.00 0 . 55
2.00 0 . 77
1.00 0 . 8
Stem width: 100.00
Each leaf: 1 case(s)
Kn15 Stem-and-Leaf Plot
Frequency Stem & Leaf
3.00 0 . 234
4.00 0 . 5668
3.00 1 . 014
Stem width: 100.00
Each leaf: 1 case(s)
Unkn1.1 Stem-and-Leaf Plot
Frequency Stem & Leaf
2.00 0 . 11
3.00 0 . 223
1.00 0 . 4
2.00 0 . 67
2.00 0 . 88
Stem width: 100.00
Each leaf: 1 case(s)
Unkn5 Stem-and-Leaf Plot
Frequency Stem & Leaf
4.00 0 . 2333
1.00 0 . 4
2.00 0 . 67
3.00 0 . 899
Stem width: 100.00
Each leaf: 1 case(s)
Unkn15 Stem-and-Leaf Plot
Frequency Stem & Leaf
3.00 0 . 344
3.00 0 . 569
3.00 1 . 113
1.00 1 . 5
Stem width: 100.00
Each leaf: 1 case(s)
Normal Q-Q Plots
Detrended Normal Q-Q Plots
