# Supplementary material for: Psychophysiological responses to manual lifting of unknown loads
Source: PLoS One. 2021 Feb 26;16(2):e0247442. doi: 10.1371/journal.pone.0247442 (PMC7909684; doi:10.1371/journal.pone.0247442)
Supplement: S3 Data — (ZIP) [file pone.0247442.s003.zip › MVC_erector_spinae_SPSS_Output.xlsx]

## Sheet: Sheet1
GLM KN1 KN5 KN15 UNKN1 UNKN5 UNKN15
/WSFACTOR=Knoledge 2 Polynomial load 3 Polynomial
/METHOD=SSTYPE(3)
/PLOT=PROFILE(load*Knoledge)
/EMMEANS=TABLES(OVERALL)
/EMMEANS=TABLES(Knoledge) COMPARE ADJ(LSD)
/EMMEANS=TABLES(load) COMPARE ADJ(LSD)
/EMMEANS=TABLES(Knoledge*load)
/PRINT=DESCRIPTIVE ETASQ OPOWER
/CRITERIA=ALPHA(.05)
/WSDESIGN=Knoledge load Knoledge*load.
General Linear Model
Notes
Output Created		01-JUN-2018 05:24:10
Comments
Input	Active Dataset	DataSet0
	Filter	<none>
	Weight	<none>
	Split File	<none>
	N of Rows in Working Data File	10
Missing Value Handling	Definition of Missing	User-defined missing values are treated as missing.
	Cases Used	Statistics are based on all cases with valid data for all variables in the model.
Syntax		GLM KN1 KN5 KN15 UNKN1 UNKN5 UNKN15 /WSFACTOR=Knoledge 2 Polynomial load 3 Polynomial /METHOD=SSTYPE(3) /PLOT=PROFILE(load*Knoledge) /EMMEANS=TABLES(OVERALL) /EMMEANS=TABLES(Knoledge) COMPARE ADJ(LSD) /EMMEANS=TABLES(load) COMPARE ADJ(LSD) /EMMEANS=TABLES(Knoledge*load) /PRINT=DESCRIPTIVE ETASQ OPOWER /CRITERIA=ALPHA(.05) /WSDESIGN=Knoledge load Knoledge*load.
Resources	Processor Time	00:00:00.19
	Elapsed Time	00:00:00.44
Within-Subjects Factors
Measure:	MEASURE_1
Knoledge		Dependent Variable
1	1	KN1
	2	KN5
	3	KN15
2	1	UNKN1
	2	UNKN5
	3	UNKN15
Descriptive Statistics
	Mean	Std. Deviation	N
KN1	40.3943	18.4907	10
KN5	48.8511	22.1213	10
KN15	73.653	37.8815	10
UNKN1	47.7166	27.0924	10
UNKN5	59.1509	26.8899	10
UNKN15	85.4413	43.7141	10
Multivariate Testsa
Effect		Value	F	Hypothesis df	Error df	Sig.	Partial Eta Squared	Noncent. Parameter	Observed Powerc
Knoledge	Pillai's Trace	0.407409	6.188b	1	9	0.0345649	0.407409	6.18753	0.601877
	Wilks' Lambda	0.592591	6.188b	1	9	0.0345649	0.407409	6.18753	0.601877
	Hotelling's Trace	0.687504	6.188b	1	9	0.0345649	0.407409	6.18753	0.601877
	Roy's Largest Root	0.687504	6.188b	1	9	0.0345649	0.407409	6.18753	0.601877
load	Pillai's Trace	0.749454	11.965b	2	8	0.00394047	0.749454	23.9303	0.954409
	Wilks' Lambda	0.250546	11.965b	2	8	0.00394047	0.749454	23.9303	0.954409
	Hotelling's Trace	2.99129	11.965b	2	8	0.00394047	0.749454	23.9303	0.954409
	Roy's Largest Root	2.99129	11.965b	2	8	0.00394047	0.749454	23.9303	0.954409
Knoledge * load	Pillai's Trace	0.158412	.753b	2	8	0.501648	0.158412	1.50584	0.137125
	Wilks' Lambda	0.841588	.753b	2	8	0.501648	0.158412	1.50584	0.137125
	Hotelling's Trace	0.188229	.753b	2	8	0.501648	0.158412	1.50584	0.137125
	Roy's Largest Root	0.188229	.753b	2	8	0.501648	0.158412	1.50584	0.137125
a. Design: Intercept Within Subjects Design: Knoledge + load + Knoledge * load
b. Exact statistic
c. Computed using alpha = .05
Mauchly's Test of Sphericitya
Measure:	MEASURE_1
Within Subjects Effect	Mauchly's W	Approx. Chi-Square	df	Sig.	Epsilonb
					Greenhouse-Geisser	Huynh-Feldt	Lower-bound
Knoledge	1	0	0		1	1	1
load	0.458972	6.23012	2	0.0443758	0.648918	0.71268	0.5
Knoledge * load	0.892705	0.907996	2	0.635084	0.903101	1	0.5
Tests the null hypothesis that the error covariance matrix of the orthonormalized transformed dependent variables is proportional to an identity matrix.
a. Design: Intercept Within Subjects Design: Knoledge + load + Knoledge * load
b. May be used to adjust the degrees of freedom for the averaged tests of significance. Corrected tests are displayed in the Tests of Within-Subjects Effects table.
Tests of Within-Subjects Effects
Measure:	MEASURE_1
Source		Type III Sum of Squares	df	Mean Square	F	Sig.	Partial Eta Squared	Noncent. Parameter	Observed Powera
Knoledge	Sphericity Assumed	1441.61	1	1441.61	6.18753	0.0345649	0.407409	6.18753	0.601877
	Greenhouse-Geisser	1441.61	1	1441.61	6.18753	0.0345649	0.407409	6.18753	0.601877
	Huynh-Feldt	1441.61	1	1441.61	6.18753	0.0345649	0.407409	6.18753	0.601877
	Lower-bound	1441.61	1	1441.61	6.18753	0.0345649	0.407409	6.18753	0.601877
Error(Knoledge)	Sphericity Assumed	2096.87	9	232.986
	Greenhouse-Geisser	2096.87	9	232.986
	Huynh-Feldt	2096.87	9	232.986
	Lower-bound	2096.87	9	232.986
load	Sphericity Assumed	13407.9	2	6703.94	18.941	3.73254e-05	0.677893	37.882	0.999531
	Greenhouse-Geisser	13407.9	1.29784	10331	18.941	0.000570741	0.677893	24.5823	0.991022
	Huynh-Feldt	13407.9	1.42536	9406.67	18.941	0.000346577	0.677893	26.9977	0.99466
	Lower-bound	13407.9	1	13407.9	18.941	0.00184452	0.677893	18.941	0.970889
Error(load)	Sphericity Assumed	6370.89	18	353.938
	Greenhouse-Geisser	6370.89	11.6805	545.429
	Huynh-Feldt	6370.89	12.8282	496.63
	Lower-bound	6370.89	9	707.876
Knoledge * load	Sphericity Assumed	51.7122	2	25.8561	1.02516	0.378757	0.102259	2.05032	0.200748
	Greenhouse-Geisser	51.7122	1.8062	28.6304	1.02516	0.373498	0.102259	1.85165	0.191252
	Huynh-Feldt	51.7122	2	25.8561	1.02516	0.378757	0.102259	2.05032	0.200748
	Lower-bound	51.7122	1	51.7122	1.02516	0.337743	0.102259	1.02516	0.148423
Error(Knoledge*load)	Sphericity Assumed	453.987	18	25.2215
	Greenhouse-Geisser	453.987	16.2558	27.9277
	Huynh-Feldt	453.987	18	25.2215
	Lower-bound	453.987	9	50.443
a. Computed using alpha = .05
Tests of Within-Subjects Contrasts
Measure:	MEASURE_1
Source			Type III Sum of Squares	df	Mean Square	F	Sig.	Partial Eta Squared	Noncent. Parameter	Observed Powera
Knoledge	Linear		1441.61	1	1441.61	6.18753	0.0345649	0.407409	6.18753	0.601877
Error(Knoledge)	Linear		2096.87	9	232.986
load		Linear	12596.6	1	12596.6	24.517	0.000789708	0.73148	24.517	0.992138
		Quadratic	811.266	1	811.266	4.17993	0.0712461	0.317144	4.17993	0.446861
Error(load)		Linear	4624.11	9	513.79
		Quadratic	1746.77	9	194.086
Knoledge * load	Linear	Linear	49.8648	1	49.8648	1.68853	0.226092	0.157976	1.68853	0.213887
		Quadratic	1.84742	1	1.84742	0.0883443	0.773039	0.00972061	0.0883443	0.0582028
Error(Knoledge*load)	Linear	Linear	265.783	9	29.5314
		Quadratic	188.204	9	20.9116
a. Computed using alpha = .05
Tests of Between-Subjects Effects
Measure:	MEASURE_1
Transformed Variable:	Average
Source	Type III Sum of Squares	df	Mean Square	F	Sig.	Partial Eta Squared	Noncent. Parameter	Observed Powera
Intercept	210287	1	210287	45.2917	8.55764e-05	0.834229	45.2917	0.999961
Error	41786.5	9	4642.95
a. Computed using alpha = .05
Estimated Marginal Means
1. Grand Mean
Measure:	MEASURE_1
Mean	Std. Error	95% Confidence Interval
		Lower Bound	Upper Bound
59.2012	8.79673	39.3016	79.1008
2. Knoledge
Estimates
Measure:	MEASURE_1
Knoledge	Mean	Std. Error	95% Confidence Interval
			Lower Bound	Upper Bound
1	54.2995	7.95241	36.3099	72.2891
2	64.1029	9.96445	41.5618	86.6441
Pairwise Comparisons
Measure:	MEASURE_1
(I) Knoledge		Mean Difference (I-J)	Std. Error	Sig.b	95% Confidence Interval for Differenceb
					Lower Bound	Upper Bound
1	2	-9.803*	3.94112	0.0345649	-18.7189	-0.888006
2	1	9.803*	3.94112	0.0345649	0.888006	18.7189
Based on estimated marginal means
*. The mean difference is significant at the .05 level.
b. Adjustment for multiple comparisons: Least Significant Difference (equivalent to no adjustments).
Multivariate Tests
	Value	F	Hypothesis df	Error df	Sig.	Partial Eta Squared	Noncent. Parameter	Observed Powerb
Pillai's trace	0.407409	6.188a	1	9	0.0345649	0.407409	6.18753	0.601877
Wilks' lambda	0.592591	6.188a	1	9	0.0345649	0.407409	6.18753	0.601877
Hotelling's trace	0.687504	6.188a	1	9	0.0345649	0.407409	6.18753	0.601877
Roy's largest root	0.687504	6.188a	1	9	0.0345649	0.407409	6.18753	0.601877
Each F tests the multivariate effect of Knoledge. These tests are based on the linearly independent pairwise comparisons among the estimated marginal means.
a. Exact statistic
b. Computed using alpha = .05
3. load
Estimates
Measure:	MEASURE_1
load	Mean	Std. Error	95% Confidence Interval
			Lower Bound	Upper Bound
1	44.0555	6.87243	28.5089	59.602
2	54.001	7.57072	36.8748	71.1272
3	79.5472	12.767	50.6663	108.428
Pairwise Comparisons
Measure:	MEASURE_1
(I) load		Mean Difference (I-J)	Std. Error	Sig.b	95% Confidence Interval for Differenceb
					Lower Bound	Upper Bound
1	2	-9.946*	3.09934	0.0106774	-16.9567	-2.93434
	3	-35.492*	7.16792	0.000789708	-51.7067	-19.2768
2	1	9.946*	3.09934	0.0106774	2.93434	16.9567
	3	-25.546*	6.72283	0.00421794	-40.7543	-10.3381
3	1	35.492*	7.16792	0.000789708	19.2768	51.7067
	2	25.546*	6.72283	0.00421794	10.3381	40.7543
Based on estimated marginal means
*. The mean difference is significant at the .05 level.
b. Adjustment for multiple comparisons: Least Significant Difference (equivalent to no adjustments).
Multivariate Tests
	Value	F	Hypothesis df	Error df	Sig.	Partial Eta Squared	Noncent. Parameter	Observed Powerb
Pillai's trace	0.749454	11.965a	2	8	0.00394047	0.749454	23.9303	0.954409
Wilks' lambda	0.250546	11.965a	2	8	0.00394047	0.749454	23.9303	0.954409
Hotelling's trace	2.99129	11.965a	2	8	0.00394047	0.749454	23.9303	0.954409
Roy's largest root	2.99129	11.965a	2	8	0.00394047	0.749454	23.9303	0.954409
Each F tests the multivariate effect of load. These tests are based on the linearly independent pairwise comparisons among the estimated marginal means.
a. Exact statistic
b. Computed using alpha = .05
4. Knoledge * load
Measure:	MEASURE_1
Knoledge		Mean	Std. Error	95% Confidence Interval
				Lower Bound	Upper Bound
1	1	40.3943	5.84728	27.1669	53.6218
	2	48.8511	6.99535	33.0265	64.6757
	3	73.653	11.9792	46.5542	100.752
2	1	47.7166	8.56736	28.3359	67.0973
	2	59.1509	8.50333	39.915	78.3867
	3	85.4413	13.8236	54.1702	116.713
Profile Plots
DATASET ACTIVATE DataSet1.
GLM known1 known5 known15 Unknown1 Unknown5 Unknown15
/WSFACTOR=PSD 6 Polynomial
/METHOD=SSTYPE(3)
/EMMEANS=TABLES(OVERALL)
/EMMEANS=TABLES(PSD) COMPARE ADJ(LSD)
/PRINT=DESCRIPTIVE ETASQ OPOWER
/CRITERIA=ALPHA(.05)
/WSDESIGN=PSD.
General Linear Model
Notes
Output Created		01-JUN-2018 05:24:28
Comments
Input	Active Dataset	DataSet1
	Filter	<none>
	Weight	<none>
	Split File	<none>
	N of Rows in Working Data File	10
Missing Value Handling	Definition of Missing	User-defined missing values are treated as missing.
	Cases Used	Statistics are based on all cases with valid data for all variables in the model.
Syntax		GLM known1 known5 known15 Unknown1 Unknown5 Unknown15 /WSFACTOR=PSD 6 Polynomial /METHOD=SSTYPE(3) /EMMEANS=TABLES(OVERALL) /EMMEANS=TABLES(PSD) COMPARE ADJ(LSD) /PRINT=DESCRIPTIVE ETASQ OPOWER /CRITERIA=ALPHA(.05) /WSDESIGN=PSD.
Resources	Processor Time	00:00:00.02
	Elapsed Time	00:00:00.02
[DataSet1]
Within-Subjects Factors
Measure:	MEASURE_1
PSD	Dependent Variable
1	known1
2	known5
3	known15
4	Unknown1
5	Unknown5
6	Unknown15
Descriptive Statistics
	Mean	Std. Deviation	N
known1	40.3943	18.4907	10
known5	48.8511	22.1213	10
known15	73.653	37.8815	10
Unknown1	47.7166	27.0924	10
Unknown5	59.1509	26.8899	10
Unknown15	85.4413	43.7141	10
Multivariate Testsa
Effect		Value	F	Hypothesis df	Error df	Sig.	Partial Eta Squared	Noncent. Parameter	Observed Powerc
PSD	Pillai's Trace	0.845214	5.461b	5	5	0.042976	0.845214	27.3026	0.682892
	Wilks' Lambda	0.154786	5.461b	5	5	0.042976	0.845214	27.3026	0.682892
	Hotelling's Trace	5.46052	5.461b	5	5	0.042976	0.845214	27.3026	0.682892
	Roy's Largest Root	5.46052	5.461b	5	5	0.042976	0.845214	27.3026	0.682892
a. Design: Intercept Within Subjects Design: PSD
b. Exact statistic
c. Computed using alpha = .05
Mauchly's Test of Sphericitya
Measure:	MEASURE_1
Within Subjects Effect	Mauchly's W	Approx. Chi-Square	df	Sig.	Epsilonb
					Greenhouse-Geisser	Huynh-Feldt	Lower-bound
PSD	0.0143217	30.1465	14	0.0100609	0.437952	0.584344	0.2
Tests the null hypothesis that the error covariance matrix of the orthonormalized transformed dependent variables is proportional to an identity matrix.
a. Design: Intercept Within Subjects Design: PSD
b. May be used to adjust the degrees of freedom for the averaged tests of significance. Corrected tests are displayed in the Tests of Within-Subjects Effects table.
Tests of Within-Subjects Effects
Measure:	MEASURE_1
Source		Type III Sum of Squares	df	Mean Square	F	Sig.	Partial Eta Squared	Noncent. Parameter	Observed Powera
PSD	Sphericity Assumed	14901.2	5	2980.24	15.0319	1.13068e-08	0.625498	75.1595	1
	Greenhouse-Geisser	14901.2	2.18976	6804.95	15.0319	7.88707e-05	0.625498	32.9163	0.998167
	Huynh-Feldt	14901.2	2.92172	5100.15	15.0319	7.68154e-06	0.625498	43.919	0.999838
	Lower-bound	14901.2	1	14901.2	15.0319	0.00374794	0.625498	15.0319	0.930478
Error(PSD)	Sphericity Assumed	8921.75	45	198.261
	Greenhouse-Geisser	8921.75	19.7078	452.7
	Huynh-Feldt	8921.75	26.2955	339.288
	Lower-bound	8921.75	9	991.305
a. Computed using alpha = .05
Tests of Within-Subjects Contrasts
Measure:	MEASURE_1
Source		Type III Sum of Squares	df	Mean Square	F	Sig.	Partial Eta Squared	Noncent. Parameter	Observed Powera
PSD	Linear	7570.14	1	7570.14	25.2396	0.000715279	0.737146	25.2396	0.993396
	Quadratic	151.708	1	151.708	3.37507	0.099363	0.272731	3.37507	0.375508
	Cubic	3666.04	1	3666.04	12.7714	0.00598944	0.586613	12.7714	0.887586
	Order 4	709.423	1	709.423	3.97063	0.077466	0.306125	3.97063	0.428767
	Order 5	2803.9	1	2803.9	15.5164	0.00341066	0.632899	15.5164	0.93743
Error(PSD)	Linear	2699.38	9	299.931
	Quadratic	404.547	9	44.9497
	Cubic	2583.46	9	287.052
	Order 4	1608.01	9	178.668
	Order 5	1626.34	9	180.705
a. Computed using alpha = .05
Tests of Between-Subjects Effects
Measure:	MEASURE_1
Transformed Variable:	Average
Source	Type III Sum of Squares	df	Mean Square	F	Sig.	Partial Eta Squared	Noncent. Parameter	Observed Powera
Intercept	210287	1	210287	45.2917	8.55764e-05	0.834229	45.2917	0.999961
Error	41786.5	9	4642.95
a. Computed using alpha = .05
Estimated Marginal Means
1. Grand Mean
Measure:	MEASURE_1
Mean	Std. Error	95% Confidence Interval
		Lower Bound	Upper Bound
59.2012	8.79673	39.3016	79.1008
2. PSD
Estimates
Measure:	MEASURE_1
PSD	Mean	Std. Error	95% Confidence Interval
			Lower Bound	Upper Bound
1	40.3943	5.84728	27.1669	53.6218
2	48.8511	6.99535	33.0265	64.6757
3	73.653	11.9792	46.5542	100.752
4	47.7166	8.56736	28.3359	67.0973
5	59.1509	8.50333	39.915	78.3867
6	85.4413	13.8236	54.1702	116.713
Pairwise Comparisons
Measure:	MEASURE_1
(I) PSD		Mean Difference (I-J)	Std. Error	Sig.b	95% Confidence Interval for Differenceb
					Lower Bound	Upper Bound
1	2	-8.45679	4.08798	0.0685087	-17.7044	0.790872
	3	-33.259*	7.31153	0.00138832	-49.7985	-16.7189
	4	-7.32223	5.12439	0.186808	-18.9144	4.26995
	5	-18.757*	5.50912	0.00781574	-31.219	-6.29404
	6	-45.047*	8.646	0.000556457	-64.6056	-25.4884
2	1	8.45679	4.08798	0.0685087	-0.790872	17.7044
	3	-24.802*	6.36731	0.00364602	-39.2058	-10.398
	4	1.13456	4.74412	0.816346	-9.59739	11.8665
	5	-10.300*	3.63592	0.0196333	-18.5248	-2.07472
	6	-36.590*	7.5995	0.000953834	-53.7815	-19.3989
3	1	33.259*	7.31153	0.00138832	16.7189	49.7985
	2	24.802*	6.36731	0.00364602	10.398	39.2058
	4	25.936*	8.09719	0.0107768	7.61933	44.2536
	5	14.5022	7.72492	0.093204	-2.97283	31.9771
	6	-11.788*	4.14807	0.0193437	-21.1719	-2.40473
4	1	7.32223	5.12439	0.186808	-4.26995	18.9144
	2	-1.13456	4.74412	0.816346	-11.8665	9.59739
	3	-25.936*	8.09719	0.0107768	-44.2536	-7.61933
	5	-11.434*	2.88692	0.00330067	-17.965	-4.90362
	6	-37.725*	7.43007	0.000665253	-54.5328	-20.9168
5	1	18.757*	5.50912	0.00781574	6.29404	31.219
	2	10.300*	3.63592	0.0196333	2.07472	18.5248
	3	-14.5022	7.72492	0.093204	-31.9771	2.97283
	4	11.434*	2.88692	0.00330067	4.90362	17.965
	6	-26.290*	7.29677	0.00572121	-42.7969	-9.78403
6	1	45.047*	8.646	0.000556457	25.4884	64.6056
	2	36.590*	7.5995	0.000953834	19.3989	53.7815
	3	11.788*	4.14807	0.0193437	2.40473	21.1719
	4	37.725*	7.43007	0.000665253	20.9168	54.5328
	5	26.290*	7.29677	0.00572121	9.78403	42.7969
Based on estimated marginal means
*. The mean difference is significant at the .05 level.
b. Adjustment for multiple comparisons: Least Significant Difference (equivalent to no adjustments).
Multivariate Tests
	Value	F	Hypothesis df	Error df	Sig.	Partial Eta Squared	Noncent. Parameter	Observed Powerb
Pillai's trace	0.845214	5.461a	5	5	0.042976	0.845214	27.3026	0.682892
Wilks' lambda	0.154786	5.461a	5	5	0.042976	0.845214	27.3026	0.682892
Hotelling's trace	5.46052	5.461a	5	5	0.042976	0.845214	27.3026	0.682892
Roy's largest root	5.46052	5.461a	5	5	0.042976	0.845214	27.3026	0.682892
Each F tests the multivariate effect of PSD. These tests are based on the linearly independent pairwise comparisons among the estimated marginal means.
a. Exact statistic
b. Computed using alpha = .05
DATASET ACTIVATE DataSet0.
T-TEST PAIRS=KN1 KN5 KN15 UNKN5 UNKN15 KN5 KN5 KN5 KN5 KN15 KN15 KN15 WITH UNKN1 KN1 KN1 KN1 KN1 KN15 UNKN1 UNKN5 UNKN15 UNKN1 UNKN5 UNKN15 (PAIRED)
/CRITERIA=CI(.9500)
/MISSING=ANALYSIS.
T-Test
Notes
Output Created		01-JUN-2018 05:24:42
Comments
Input	Active Dataset	DataSet0
	Filter	<none>
	Weight	<none>
	Split File	<none>
	N of Rows in Working Data File	10
Missing Value Handling	Definition of Missing	User defined missing values are treated as missing.
	Cases Used	Statistics for each analysis are based on the cases with no missing or out-of-range data for any variable in the analysis.
Syntax		T-TEST PAIRS=KN1 KN5 KN15 UNKN5 UNKN15 KN5 KN5 KN5 KN5 KN15 KN15 KN15 WITH UNKN1 KN1 KN1 KN1 KN1 KN15 UNKN1 UNKN5 UNKN15 UNKN1 UNKN5 UNKN15 (PAIRED) /CRITERIA=CI(.9500) /MISSING=ANALYSIS.
Resources	Processor Time	00:00:00.02
	Elapsed Time	00:00:00.02
[DataSet0]
Paired Samples Statistics
		Mean	N	Std. Deviation	Std. Error Mean
Pair 1	KN1	40.3943	10	18.4907	5.84728
	UNKN1	47.7166	10	27.0924	8.56736
Pair 2	KN5	48.8511	10	22.1213	6.99535
	KN1	40.3943	10	18.4907	5.84728
Pair 3	KN15	73.653	10	37.8815	11.9792
	KN1	40.3943	10	18.4907	5.84728
Pair 4	UNKN5	59.1509	10	26.8899	8.50333
	KN1	40.3943	10	18.4907	5.84728
Pair 5	UNKN15	85.4413	10	43.7141	13.8236
	KN1	40.3943	10	18.4907	5.84728
Pair 6	KN5	48.8511	10	22.1213	6.99535
	KN15	73.653	10	37.8815	11.9792
Pair 7	KN5	48.8511	10	22.1213	6.99535
	UNKN1	47.7166	10	27.0924	8.56736
Pair 8	KN5	48.8511	10	22.1213	6.99535
	UNKN5	59.1509	10	26.8899	8.50333
Pair 9	KN5	48.8511	10	22.1213	6.99535
	UNKN15	85.4413	10	43.7141	13.8236
Pair 10	KN15	73.653	10	37.8815	11.9792
	UNKN1	47.7166	10	27.0924	8.56736
Pair 11	KN15	73.653	10	37.8815	11.9792
	UNKN5	59.1509	10	26.8899	8.50333
Pair 12	KN15	73.653	10	37.8815	11.9792
	UNKN15	85.4413	10	43.7141	13.8236
Paired Samples Correlations
		N	Correlation	Sig.
Pair 1	KN1 & UNKN1	10	0.811755	0.0043475
Pair 2	KN5 & KN1	10	0.811832	0.00434078
Pair 3	KN15 & KN1	10	0.886802	0.000625288
Pair 4	UNKN5 & KN1	10	0.765737	0.00982174
Pair 5	UNKN15 & KN1	10	0.931144	9.04462e-05
Pair 6	KN5 & KN15	10	0.906299	0.000300789
Pair 7	KN5 & UNKN1	10	0.832848	0.00277682
Pair 8	KN5 & UNKN5	10	0.907992	0.000280219
Pair 9	KN5 & UNKN15	10	0.942465	4.47086e-05
Pair 10	KN15 & UNKN1	10	0.73729	0.0149618
Pair 11	KN15 & UNKN5	10	0.766388	0.00972118
Pair 12	KN15 & UNKN15	10	0.958318	1.25564e-05
Paired Samples Test
		Paired Differences					t	df	Sig. (2-tailed)
		Mean	Std. Deviation	Std. Error Mean	95% Confidence Interval of the Difference
					Lower	Upper
Pair 1	KN1 - UNKN1	-7.32223	16.2048	5.12439	-18.9144	4.26995	-1.4289	9	0.186808
Pair 2	KN5 - KN1	8.45679	12.9273	4.08798	-0.790872	17.7044	2.06869	9	0.0685087
Pair 3	KN15 - KN1	33.2587	23.1211	7.31153	16.7189	49.7985	4.5488	9	0.00138832
Pair 4	UNKN5 - KN1	18.7565	17.4214	5.50912	6.29404	31.219	3.40463	9	0.00781574
Pair 5	UNKN15 - KN1	45.047	27.341	8.646	25.4884	64.6056	5.21016	9	0.000556457
Pair 6	KN5 - KN15	-24.8019	20.1352	6.36731	-39.2058	-10.398	-3.89519	9	0.00364602
Pair 7	KN5 - UNKN1	1.13456	15.0022	4.74412	-9.59739	11.8665	0.23915	9	0.816346
Pair 8	KN5 - UNKN5	-10.2997	11.4978	3.63592	-18.5248	-2.07472	-2.83278	9	0.0196333
Pair 9	KN5 - UNKN15	-36.5902	24.0317	7.5995	-53.7815	-19.3989	-4.81482	9	0.000953834
Pair 10	KN15 - UNKN1	25.9364	25.6056	8.09719	7.61933	44.2536	3.20314	9	0.0107768
Pair 11	KN15 - UNKN5	14.5022	24.4283	7.72492	-2.97283	31.9771	1.87732	9	0.093204
Pair 12	KN15 - UNKN15	-11.7883	13.1174	4.14807	-21.1719	-2.40473	-2.84188	9	0.0193437
