# Supplementary material for: Psychophysiological responses to manual lifting of unknown loads
Source: PLoS One. 2021 Feb 26;16(2):e0247442. doi: 10.1371/journal.pone.0247442 (PMC7909684; doi:10.1371/journal.pone.0247442)
Supplement: S3 Data — (ZIP) [file pone.0247442.s003.zip › MVC_trapezius_SPSS_Output.xlsx]

## Sheet: Sheet1
GLM Kn1.1 Kn5 Kn15 Unkn1.1 Unkn5 Unkn15
/WSFACTOR=kN 2 Polynomial Load 3 Polynomial
/METHOD=SSTYPE(3)
/PLOT=PROFILE(Load*kN)
/EMMEANS=TABLES(OVERALL)
/EMMEANS=TABLES(kN) COMPARE ADJ(LSD)
/EMMEANS=TABLES(Load) COMPARE ADJ(LSD)
/EMMEANS=TABLES(kN*Load)
/PRINT=DESCRIPTIVE ETASQ
/CRITERIA=ALPHA(.05)
/WSDESIGN=kN Load kN*Load.
General Linear Model
Notes
Output Created		17-SEP-2020 13:54:44
Comments
Input	Data	D:\PAPERS\tamer\final verion\PLOS_ONE_\rev1\OUPUT\TR.sav
	Active Dataset	DataSet3
	Filter	<none>
	Weight	<none>
	Split File	<none>
	N of Rows in Working Data File	10
Missing Value Handling	Definition of Missing	User-defined missing values are treated as missing.
	Cases Used	Statistics are based on all cases with valid data for all variables in the model.
Syntax		GLM Kn1.1 Kn5 Kn15 Unkn1.1 Unkn5 Unkn15 /WSFACTOR=kN 2 Polynomial Load 3 Polynomial /METHOD=SSTYPE(3) /PLOT=PROFILE(Load*kN) /EMMEANS=TABLES(OVERALL) /EMMEANS=TABLES(kN) COMPARE ADJ(LSD) /EMMEANS=TABLES(Load) COMPARE ADJ(LSD) /EMMEANS=TABLES(kN*Load) /PRINT=DESCRIPTIVE ETASQ /CRITERIA=ALPHA(.05) /WSDESIGN=kN Load kN*Load.
Resources	Processor Time	00:00:00.31
	Elapsed Time	00:00:00.34
Within-Subjects Factors
Measure:	MEASURE_1
kN		Dependent Variable
1	1	Kn1.1
	2	Kn5
	3	Kn15
2	1	Unkn1.1
	2	Unkn5
	3	Unkn15
Descriptive Statistics
	Mean	Std. Deviation	N
Kn1.1	4.17583	2.67202	10
Kn5	14.6305	7.28875	10
Kn15	20.9481	8.88714	10
Unkn1.1	12.2216	6.79881	10
Unkn5	16.0103	9.22975	10
Unkn15	29.5771	13.2665	10
Multivariate Testsa
Effect		Value	F	Hypothesis df	Error df	Sig.	Partial Eta Squared
kN	Pillai's Trace	0.705771	21.588b	1	9	0.00120837	0.705771
	Wilks' Lambda	0.294229	21.588b	1	9	0.00120837	0.705771
	Hotelling's Trace	2.39871	21.588b	1	9	0.00120837	0.705771
	Roy's Largest Root	2.39871	21.588b	1	9	0.00120837	0.705771
Load	Pillai's Trace	0.773736	13.678b	2	8	0.00262096	0.773736
	Wilks' Lambda	0.226264	13.678b	2	8	0.00262096	0.773736
	Hotelling's Trace	3.41962	13.678b	2	8	0.00262096	0.773736
	Roy's Largest Root	3.41962	13.678b	2	8	0.00262096	0.773736
kN * Load	Pillai's Trace	0.717743	10.171b	2	8	0.00634719	0.717743
	Wilks' Lambda	0.282257	10.171b	2	8	0.00634719	0.717743
	Hotelling's Trace	2.54287	10.171b	2	8	0.00634719	0.717743
	Roy's Largest Root	2.54287	10.171b	2	8	0.00634719	0.717743
a. Design: Intercept Within Subjects Design: kN + Load + kN * Load
b. Exact statistic
Mauchly's Test of Sphericitya
Measure:	MEASURE_1
Within Subjects Effect	Mauchly's W	Approx. Chi-Square	df	Sig.	Epsilonb
					Greenhouse-Geisser	Huynh-Feldt	Lower-bound
kN	1	0	0		1	1	1
Load	0.534655	5.00907	2	0.0817136	0.682433	0.762833	0.5
kN * Load	0.62671	3.73817	2	0.154265	0.728178	0.832725	0.5
Tests the null hypothesis that the error covariance matrix of the orthonormalized transformed dependent variables is proportional to an identity matrix.
a. Design: Intercept Within Subjects Design: kN + Load + kN * Load
b. May be used to adjust the degrees of freedom for the averaged tests of significance. Corrected tests are displayed in the Tests of Within-Subjects Effects table.
Tests of Within-Subjects Effects
Measure:	MEASURE_1
Source		Type III Sum of Squares	df	Mean Square	F	Sig.	Partial Eta Squared
kN	Sphericity Assumed	543.27	1	543.27	21.5884	0.00120837	0.705771
	Greenhouse-Geisser	543.27	1	543.27	21.5884	0.00120837	0.705771
	Huynh-Feldt	543.27	1	543.27	21.5884	0.00120837	0.705771
	Lower-bound	543.27	1	543.27	21.5884	0.00120837	0.705771
Error(kN)	Sphericity Assumed	226.484	9	25.1649
	Greenhouse-Geisser	226.484	9	25.1649
	Huynh-Feldt	226.484	9	25.1649
	Lower-bound	226.484	9	25.1649
Load	Sphericity Assumed	2938.28	2	1469.14	25.7834	5.19798e-06	0.741256
	Greenhouse-Geisser	2938.28	1.36487	2152.8	25.7834	0.000111701	0.741256
	Huynh-Feldt	2938.28	1.52567	1925.9	25.7834	5.11822e-05	0.741256
	Lower-bound	2938.28	1	2938.28	25.7834	0.00066487	0.741256
Error(Load)	Sphericity Assumed	1025.64	18	56.9801
	Greenhouse-Geisser	1025.64	12.2838	83.4955
	Huynh-Feldt	1025.64	13.731	74.6953
	Lower-bound	1025.64	9	113.96
kN * Load	Sphericity Assumed	162.213	2	81.1063	5.08792	0.017724	0.361155
	Greenhouse-Geisser	162.213	1.45636	111.382	5.08792	0.0312333	0.361155
	Huynh-Feldt	162.213	1.66545	97.3986	5.08792	0.0250913	0.361155
	Lower-bound	162.213	1	162.213	5.08792	0.0505353	0.361155
Error(kN*Load)	Sphericity Assumed	286.937	18	15.941
	Greenhouse-Geisser	286.937	13.1072	21.8916
	Huynh-Feldt	286.937	14.9891	19.1431
	Lower-bound	286.937	9	31.8819
Tests of Within-Subjects Contrasts
Measure:	MEASURE_1
Source			Type III Sum of Squares	df	Mean Square	F	Sig.	Partial Eta Squared
kN	Linear		543.27	1	543.27	21.5884	0.00120837	0.705771
Error(kN)	Linear		226.484	9	25.1649
Load		Linear	2911.76	1	2911.76	30.4819	0.000369985	0.772048
		Quadratic	26.5171	1	26.5171	1.43834	0.261029	0.137794
Error(Load)		Linear	859.718	9	95.5242
		Quadratic	165.923	9	18.4359
kN * Load	Linear	Linear	0.850361	1	0.850361	0.0362717	0.853182	0.00401402
		Quadratic	161.362	1	161.362	19.1238	0.00178905	0.679987
Error(kN*Load)	Linear	Linear	210.998	9	23.4442
		Quadratic	75.9398	9	8.43776
Tests of Between-Subjects Effects
Measure:	MEASURE_1
Transformed Variable:	Average
Source	Type III Sum of Squares	df	Mean Square	F	Sig.	Partial Eta Squared
Intercept	15864.4	1	15864.4	57.5521	3.37434e-05	0.864768
Error	2480.87	9	275.652
Estimated Marginal Means
1. Grand Mean
Measure:	MEASURE_1
Mean	Std. Error	95% Confidence Interval
		Lower Bound	Upper Bound
16.2606	2.14341	11.4118	21.1093
2. kN
Estimates
Measure:	MEASURE_1
kN	Mean	Std. Error	95% Confidence Interval
			Lower Bound	Upper Bound
1	13.2515	1.87046	9.02022	17.4828
2	19.2696	2.55511	13.4896	25.0497
Pairwise Comparisons
Measure:	MEASURE_1
(I) kN		Mean Difference (I-J)	Std. Error	Sig.b	95% Confidence Interval for Differenceb
					Lower Bound	Upper Bound
1	2	-6.018*	1.29525	0.00120837	-8.94819	-3.08809
2	1	6.018*	1.29525	0.00120837	3.08809	8.94819
Based on estimated marginal means
*. The mean difference is significant at the .05 level.
b. Adjustment for multiple comparisons: Least Significant Difference (equivalent to no adjustments).
Multivariate Tests
	Value	F	Hypothesis df	Error df	Sig.	Partial Eta Squared
Pillai's trace	0.705771	21.588a	1	9	0.00120837	0.705771
Wilks' lambda	0.294229	21.588a	1	9	0.00120837	0.705771
Hotelling's trace	2.39871	21.588a	1	9	0.00120837	0.705771
Roy's largest root	2.39871	21.588a	1	9	0.00120837	0.705771
Each F tests the multivariate effect of kN. These tests are based on the linearly independent pairwise comparisons among the estimated marginal means.
a. Exact statistic
3. Load
Estimates
Measure:	MEASURE_1
Load	Mean	Std. Error	95% Confidence Interval
			Lower Bound	Upper Bound
1	8.19871	1.41451	4.99885	11.3986
2	15.3204	2.47456	9.72255	20.9183
3	25.2626	3.36991	17.6393	32.8859
Pairwise Comparisons
Measure:	MEASURE_1
(I) Load		Mean Difference (I-J)	Std. Error	Sig.b	95% Confidence Interval for Differenceb
					Lower Bound	Upper Bound
1	2	-7.122*	1.8265	0.00362436	-11.2535	-2.98988
	3	-17.064*	3.0907	0.000369985	-24.0555	-10.0722
2	1	7.122*	1.8265	0.00362436	2.98988	11.2535
	3	-9.942*	2.05073	0.000910713	-14.5813	-5.30311
3	1	17.064*	3.0907	0.000369985	10.0722	24.0555
	2	9.942*	2.05073	0.000910713	5.30311	14.5813
Based on estimated marginal means
*. The mean difference is significant at the .05 level.
b. Adjustment for multiple comparisons: Least Significant Difference (equivalent to no adjustments).
Multivariate Tests
	Value	F	Hypothesis df	Error df	Sig.	Partial Eta Squared
Pillai's trace	0.773736	13.678a	2	8	0.00262096	0.773736
Wilks' lambda	0.226264	13.678a	2	8	0.00262096	0.773736
Hotelling's trace	3.41962	13.678a	2	8	0.00262096	0.773736
Roy's largest root	3.41962	13.678a	2	8	0.00262096	0.773736
Each F tests the multivariate effect of Load. These tests are based on the linearly independent pairwise comparisons among the estimated marginal means.
a. Exact statistic
4. kN * Load
Measure:	MEASURE_1
kN		Mean	Std. Error	95% Confidence Interval
				Lower Bound	Upper Bound
1	1	4.17583	0.844968	2.26438	6.08728
	2	14.6305	2.30491	9.41649	19.8446
	3	20.9481	2.81036	14.5906	27.3056
2	1	12.2216	2.14997	7.358	17.0851
	2	16.0103	2.9187	9.4077	22.6128
	3	29.5771	4.19524	20.0868	39.0674
Profile Plots
