# Supplementary material for: Psychophysiological responses to manual lifting of unknown loads
Source: PLoS One. 2021 Feb 26;16(2):e0247442. doi: 10.1371/journal.pone.0247442 (PMC7909684; doi:10.1371/journal.pone.0247442)
Supplement: S3 Data — (ZIP) [file pone.0247442.s003.zip › TRAP_NORMILITY.xlsx]

## Sheet: Sheet1
EXAMINE VARIABLES=Kn1.1 Kn5 Kn15 Unkn1.1 Unkn5 Unkn15
/PLOT BOXPLOT STEMLEAF NPPLOT
/COMPARE VARIABLES
/STATISTICS DESCRIPTIVES
/CINTERVAL 95
/MISSING LISTWISE
/NOTOTAL.
Explore
Notes
Output Created		07-SEP-2020 10:59:04
Comments
Input	Data	D:\PAPERS\tamer\final verion\PLOS_ONE_\rev1\OUPUT\ER.sav
	Active Dataset	DataSet2
	Filter	<none>
	Weight	<none>
	Split File	<none>
	N of Rows in Working Data File	11
Missing Value Handling	Definition of Missing	User-defined missing values for dependent variables are treated as missing.
	Cases Used	Statistics are based on cases with no missing values for any dependent variable or factor used.
Syntax		EXAMINE VARIABLES=Kn1.1 Kn5 Kn15 Unkn1.1 Unkn5 Unkn15 /PLOT BOXPLOT STEMLEAF NPPLOT /COMPARE VARIABLES /STATISTICS DESCRIPTIVES /CINTERVAL 95 /MISSING LISTWISE /NOTOTAL.
Resources	Processor Time	00:00:02.42
	Elapsed Time	00:00:02.41
Case Processing Summary
	Cases
	Valid		Missing		Total
	N	Percent	N	Percent	N	Percent
Kn1.1	10	0.909091	1	0.0909091	11	1
Kn5	10	0.909091	1	0.0909091	11	1
Kn15	10	0.909091	1	0.0909091	11	1
Unkn1.1	10	0.909091	1	0.0909091	11	1
Unkn5	10	0.909091	1	0.0909091	11	1
Unkn15	10	0.909091	1	0.0909091	11	1
Descriptives
			Statistic	Std. Error
Kn1.1	Mean		4.17583	0.844968
	95% Confidence Interval for Mean	Lower Bound	2.26438
		Upper Bound	6.08728
	5% Trimmed Mean		4.06943
	Median		3.16184
	Variance		7.1397
	Std. Deviation		2.67202
	Minimum		1.33841
	Maximum		8.92857
	Range		7.59016
	Interquartile Range		4.53404
	Skewness		0.702793	0.687043
	Kurtosis		-0.87323	1.33425
Kn5	Mean		14.6305	2.30491
	95% Confidence Interval for Mean	Lower Bound	9.41649
		Upper Bound	19.8446
	5% Trimmed Mean		14.73
	Median		17.5939
	Variance		53.1259
	Std. Deviation		7.28875
	Minimum		3.08026
	Maximum		24.3912
	Range		21.311
	Interquartile Range		12.8293
	Skewness		-0.518605	0.687043
	Kurtosis		-1.10672	1.33425
Kn15	Mean		21.2481	2.90571
	95% Confidence Interval for Mean	Lower Bound	14.6749
		Upper Bound	27.8213
	5% Trimmed Mean		21.49
	Median		22.9832
	Variance		84.4317
	Std. Deviation		9.18867
	Minimum		5.31629
	Maximum		32.8252
	Range		27.5089
	Interquartile Range		15.3991
	Skewness		-0.443669	0.687043
	Kurtosis		-0.972817	1.33425
Unkn1.1	Mean		11.6216	1.74458
	95% Confidence Interval for Mean	Lower Bound	7.67506
		Upper Bound	15.5681
	5% Trimmed Mean		11.4081
	Median		9.95856
	Variance		30.4356
	Std. Deviation		5.51685
	Minimum		4.58644
	Maximum		22.4993
	Range		17.9129
	Interquartile Range		7.59833
	Skewness		0.750881	0.687043
	Kurtosis		0.0431043	1.33425
Unkn5	Mean		13.9103	2.05011
	95% Confidence Interval for Mean	Lower Bound	9.27259
		Upper Bound	18.5479
	5% Trimmed Mean		14.0129
	Median		15.4404
	Variance		42.0295
	Std. Deviation		6.48302
	Minimum		3.52026
	Maximum		22.4533
	Range		18.933
	Interquartile Range		11.4253
	Skewness		-0.292228	0.687043
	Kurtosis		-1.39744	1.33425
Unkn15	Mean		24.2199	2.55504
	95% Confidence Interval for Mean	Lower Bound	18.44
		Upper Bound	29.9998
	5% Trimmed Mean		24.5689
	Median		24.5617
	Variance		65.2822
	Std. Deviation		8.07974
	Minimum		6.98999
	Maximum		35.1673
	Range		28.1773
	Interquartile Range		10.0462
	Skewness		-0.881001	0.687043
	Kurtosis		1.2584	1.33425
Tests of Normality
	Kolmogorov-Smirnova			Shapiro-Wilk
	Statistic	df	Sig.	Statistic	df	Sig.
Kn1.1	0.224524	10	0.1658	0.900046	10	0.219353
Kn5	0.215096	10	.200*	0.915194	10	0.318606
Kn15	0.20629	10	.200*	0.944847	10	0.608093
Unkn1.1	0.198906	10	.200*	0.941232	10	0.566799
Unkn5	0.179006	10	.200*	0.931976	10	0.467608
Unkn15	0.133306	10	.200*	0.950191	10	0.670762
*. This is a lower bound of the true significance.
a. Lilliefors Significance Correction
Stem-and-Leaf Plots
Kn1.1 Stem-and-Leaf Plot
Frequency Stem & Leaf
2.00 0 . 11
4.00 0 . 2223
1.00 0 . 5
2.00 0 . 67
1.00 0 . 8
Stem width: 10.00
Each leaf: 1 case(s)
Kn5 Stem-and-Leaf Plot
Frequency Stem & Leaf
2.00 0 . 34
1.00 0 . 8
1.00 1 . 1
3.00 1 . 688
3.00 2 . 004
Stem width: 10.00
Each leaf: 1 case(s)
Kn15 Stem-and-Leaf Plot
Frequency Stem & Leaf
1.00 0 . 5
4.00 1 . 0569
3.00 2 . 668
2.00 3 . 02
Stem width: 10.00
Each leaf: 1 case(s)
Unkn1.1 Stem-and-Leaf Plot
Frequency Stem & Leaf
1.00 0 . 4
4.00 0 . 6888
3.00 1 . 144
1.00 1 . 7
1.00 2 . 2
Stem width: 10.00
Each leaf: 1 case(s)
Unkn5 Stem-and-Leaf Plot
Frequency Stem & Leaf
1.00 0 . 3
3.00 0 . 788
.00 1 .
4.00 1 . 5588
2.00 2 . 02
Stem width: 10.00
Each leaf: 1 case(s)
Unkn15 Stem-and-Leaf Plot
Frequency Stem & Leaf
1.00 Extremes (=<7)
1.00 1 . 8
3.00 2 . 012
3.00 2 . 689
1.00 3 . 2
1.00 3 . 5
Stem width: 10.00
Each leaf: 1 case(s)
Normal Q-Q Plots
Detrended Normal Q-Q Plots
